# Supplementary material for: Graph deep learning locates magnesium ions in RNA
Source: QRB Discov. 2022 Oct 6;3:e20. doi: 10.1017/qrd.2022.17 (PMC10249658; doi:10.1017/qrd.2022.17)
Supplement: Supplementary file 1 [file qrdsup.zip]

Archive with 2 entries (2 files):
- S2633289222000175sup001.pdf
- S2633289222000175sup002.xlsx
