# Supplementary material for: Graph deep learning locates magnesium ions in RNA
Source: QRB Discov. 2022 Oct 6;3:e20. doi: 10.1017/qrd.2022.17 (PMC10249658; doi:10.1017/qrd.2022.17)
Supplement: Supplementary file 1 [file qrdsup.zip › S2633289222000175sup002.xlsx]

## Sheet: RMSD tables cv
RMSD cutoff 3 angstrom					total num of experiment Mg2+		(include 3t1y) total num of experiment Mg2+
6b14					1240		1407
Mg2+(1)	MetalionRNA(8)	MgNet(8)			total num of MgNet predicted Mg2+		(include 3t1y) total num of MgNet predicted Mg2+
(atom no.)	Å(rank)	Å(rank)			1694		1863
R-101	2.31 (1),	2.54 (2),			total num of MetalionRNA predicted Mg2+
					1344
					MgNet correct hit num		(include 3t1y) MgNet correct hit num
5y85					582		661
Mg2+(26)	MetalionRNA(12)	MgNet(15)			MetalionRNA correct hit num
(atom no.)	Å(rank)	Å(rank)			248
A-101		2.03 (2),
A-102	1.11 (6),	1.22 (6),
B-101		1.50 (4),
B-102		0.54 (15),
B-103		2.36 (12),
B-104
B-105		1.55 (10),			grey background indicate Mg2+ close to protein or far away from RNA
B-106
B-107
B-108	2.09 (5),0.84 (7),	1.80 (9),
B-109
B-110
B-111
C-101	2.10 (9),	1.10 (5),
C-102	1.56 (11),	1.22 (7),
D-101
D-102		0.77 (8),
D-103
D-104	1.44 (4),	1.25 (14),
D-105	2.39 (12),
D-106		2.78 (1),
D-107
D-108
D-109		1.45 (3),
D-110
D-111
4oog
Mg2+(4)	MetalionRNA(4)	MgNet(6)
(atom no.)	Å(rank)	Å(rank)
C-601		2.81 (1),
C-602		1.02 (1),
C-603
D-101	2.17 (3),	1.93 (3),
4yb0
Mg2+(5)	MetalionRNA(14)	MgNet(17)
(atom no.)	Å(rank)	Å(rank)
R-103		1.58 (8),
R-104		1.38 (9),1.53 (13),
R-105		1.82 (5),
A-103		1.63 (11),
A-104		2.17 (2),
4wkj
Mg2+(1)	MetalionRNA(5)	MgNet(9)
(atom no.)	Å(rank)	Å(rank)
F-101		0.42 (1),
5ktj
Mg2+(19)	MetalionRNA(11)	MgNet(14)
(atom no.)	Å(rank)	Å(rank)
A-106
A-107		2.80 (13),
A-108
A-109		1.91 (6),
A-115
A-116
A-117
A-118
A-119	2.17 (1),1.65 (8),	2.88 (4),2.94 (7),
C-105
C-106
C-107
C-108	2.61 (11),	2.43 (1),
C-112	0.96 (2),1.96 (3),	0.56 (2),
C-113
C-114
C-115
C-116
C-117
1jid
Mg2+(2)	MetalionRNA(3)	MgNet(4)
(atom no.)	Å(rank)	Å(rank)
B-301		2.71 (1),
B-302	2.55 (2),	1.74 (3),
3fs0
Mg2+(5)	MetalionRNA(3)	MgNet(3)
(atom no.)	Å(rank)	Å(rank)
A-103
B-108
B-109
B-104
B-140
5nzd
Mg2+(9)	MetalionRNA(7)	MgNet(12)
(atom no.)	Å(rank)	Å(rank)
A-101
A-102		2.31 (11),
A-103	0.43 (2),2.42 (3),	2.59 (7),
A-104	2.37 (6),
A-105		2.88 (5),
B-101		2.15 (1),
B-102	2.32 (7),
B-103	0.75 (1),2.18 (4),
B-104
3l3c
Mg2+(16)	MetalionRNA(50)	MgNet(63)
(atom no.)	Å(rank)	Å(rank)
E-12		1.81 (2),
P-1	0.21 (17),	1.30 (11),
P-2		1.18 (43),
P-9		0.48 (59),
F-12		1.87 (8),
Q-142	0.98 (9),2.96 (25),	1.64 (22),1.47 (39),
Q-143	0.21 (36),	1.14 (40),
Q-12		1.06 (30),
G-13
R-142	1.02 (10),	0.70 (14),
R-6	0.80 (30),	0.24 (35),
R-14		0.78 (34),
H-15		1.74 (1),
S-7	2.71 (13),0.84 (31),	0.48 (3),
S-8		1.19 (26),
S-16		0.63 (33),
1dk1
Mg2+(9)	MetalionRNA(6)	MgNet(7)
(atom no.)	Å(rank)	Å(rank)
B-200		1.29 (6),
B-201
B-202	2.80 (3),
B-203
B-204
B-205
B-206
B-208
B-209
5btm
Mg2+(3)	MetalionRNA(8)	MgNet(9)
(atom no.)	Å(rank)	Å(rank)
A-101		0.80 (8),
B-101		0.22 (5),
B-102		0.68 (9),
5dar
Mg2+(8)	MetalionRNA(13)	MgNet(15)
(atom no.)	Å(rank)	Å(rank)
A-1301		2.52 (9),
A-1302	2.67 (4),	0.77 (2),
A-1303		1.28 (1),
A-1304
A-1305		2.00 (13),
D-1301
D-1302		1.01 (5),2.22 (6),
D-1303
1hc8
Mg2+(10)	MetalionRNA(6)	MgNet(9)
(atom no.)	Å(rank)	Å(rank)
C-1159	1.03 (1),	0.81 (8),
C-1160	0.72 (2),
C-1161		2.84 (7),
C-1163		1.75 (5),
C-1164	0.99 (3),	2.28 (3),
C-1165		2.08 (2),
C-1166
C-1167		0.52 (1),
C-1168
C-1172		1.60 (9),
1yls
Mg2+(13)	MetalionRNA(8)	MgNet(12)
(atom no.)	Å(rank)	Å(rank)
B-240	0.45 (5),	1.41 (11),
B-241	2.47 (2),	2.60 (4),
B-242		1.22 (5),
B-243		0.82 (1),
B-244
B-245		2.93 (8),
B-246
D-247
D-340		1.32 (3),
D-341	2.46 (7),
D-342		1.26 (7),
D-343	2.17 (3),	1.01 (2),
D-344	1.04 (4),
3hax
Mg2+(5)	MetalionRNA(7)	MgNet(7)
(atom no.)	Å(rank)	Å(rank)
E-200	1.21 (1),1.68 (4),	1.09 (1),
E-201
E-202		1.08 (3),
E-203	0.12 (2),	1.52 (7),
E-204	0.93 (6),	0.35 (4),
5ew7
Mg2+(4)	MetalionRNA(4)	MgNet(7)
(atom no.)	Å(rank)	Å(rank)
A-102		1.88 (5),
A-103	2.48 (3),	1.74 (3),
A-104		1.31 (2),
B-105		1.72 (1),
4e8n
Mg2+(31)	MetalionRNA(32)	MgNet(39)
(atom no.)	Å(rank)	Å(rank)
A-401		1.47 (20),1.25 (24),
A-402		0.50 (1),
A-403		1.43 (30),
A-404		1.14 (19),1.43 (21),
A-405		0.82 (37),
A-406	1.94 (18),	1.16 (2),
A-407
A-408		1.94 (29),
A-409	1.46 (3),	2.53 (17),
A-410
A-411		1.84 (9),0.87 (12),
A-412		2.56 (13),0.58 (14),
A-413		0.45 (15),
A-414
A-415
A-416
A-417		2.31 (11),1.06 (16),
A-418
A-419		1.50 (28),1.60 (31),
A-420
A-421	0.49 (2),	1.00 (3),
A-422
A-423
A-424
A-425		2.41 (8),
A-426
A-427		2.17 (5),
A-428		1.95 (23),0.49 (25),
A-429
A-430
A-431		1.65 (36),
3f2q
Mg2+(14)	MetalionRNA(10)	MgNet(12)
(atom no.)	Å(rank)	Å(rank)
X-302		1.33 (8),
X-303		1.93 (5),
X-304
X-305	0.87 (9),	0.64 (2),
X-306		0.48 (1),
X-307
X-308		0.36 (6),
X-309	2.93 (1),0.80 (2),	1.33 (3),
X-310		1.46 (10),
X-311		1.54 (11),
X-312
X-313
X-314		1.04 (9),
X-315
1pjo
Mg2+(6)	MetalionRNA(2)	MgNet(5)
(atom no.)	Å(rank)	Å(rank)
A-31		0.82 (1),
A-32		1.23 (5),
A-33		2.12 (3),
A-35
A-36		0.54 (2),
B-34		1.60 (4),
4m4o
Mg2+(2)	MetalionRNA(6)	MgNet(9)
(atom no.)	Å(rank)	Å(rank)
B-102		0.87 (1),
B-103	0.71 (1),2.17 (2),	0.83 (5),
4k27
Mg2+(3)	MetalionRNA(5)	MgNet(7)
(atom no.)	Å(rank)	Å(rank)
U-101
U-102
U-103
6db9
Mg2+(2)	MetalionRNA(6)	MgNet(8)
(atom no.)	Å(rank)	Å(rank)
R-101		2.06 (3),2.73 (6),1.48 (7),
R-102		0.16 (1),
4g6r
Mg2+(1)	MetalionRNA(6)	MgNet(7)
(atom no.)	Å(rank)	Å(rank)
B-101		0.77 (4),
5ckk
Mg2+(3)	MetalionRNA(2)	MgNet(8)
(atom no.)	Å(rank)	Å(rank)
Y-101		0.33 (1),
Y-102		1.86 (2),2.37 (3),2.69 (4),
D-101
1jzv
Mg2+(1)	MetalionRNA(3)	MgNet(5)
(atom no.)	Å(rank)	Å(rank)
C-300	2.02 (1),1.10 (2),	1.76 (1),
2fmt
Mg2+(2)	MetalionRNA(13)	MgNet(16)
(atom no.)	Å(rank)	Å(rank)
C-584
D-585
2yie
Mg2+(14)	MetalionRNA(10)	MgNet(12)
(atom no.)	Å(rank)	Å(rank)
X-1055		2.63 (9),
X-1056		1.32 (5),
X-1057		1.19 (10),
X-1058
X-1059	1.50 (6),	2.86 (3),
X-1060		0.96 (8),
X-1061
X-1062
Z-1115
Z-1116	1.59 (9),	1.92 (6),
Z-1117
Z-1118	1.29 (2),2.28 (7),	1.05 (2),
Z-1119
Z-1120
4rwn
Mg2+(4)	MetalionRNA(4)	MgNet(5)
(atom no.)	Å(rank)	Å(rank)
A-403		1.33 (5),
A-404
B-101
B-102	1.31 (1),2.71 (4),
2q1r
Mg2+(2)	MetalionRNA(2)	MgNet(3)
(atom no.)	Å(rank)	Å(rank)
A-8001	0.31 (1),	0.76 (1),
A-8002	1.64 (2),	2.14 (2),
1y95
Mg2+(10)	MetalionRNA(5)	MgNet(7)
(atom no.)	Å(rank)	Å(rank)
A-30	0.49 (4),	0.57 (5),
A-32	1.60 (1),	2.28 (2),
A-37	0.98 (3),	1.29 (6),
A-38		1.64 (1),
A-40
A-43		2.45 (4),
B-33		1.89 (4),
B-34	2.62 (5),	1.15 (7),
B-41	1.17 (1),	0.49 (2),
B-42
1xjr
Mg2+(2)	MetalionRNA(5)	MgNet(6)
(atom no.)	Å(rank)	Å(rank)
A-101	1.17 (3),
A-201		1.40 (1),
6dme
Mg2+(13)	MetalionRNA(9)	MgNet(9)
(atom no.)	Å(rank)	Å(rank)
A-202		0.97 (6),
A-203		0.74 (8),
A-204		0.69 (3),
A-205
A-206
A-207
A-208
A-209	0.61 (1),2.70 (9),	0.39 (4),
A-210		1.75 (5),
A-211	2.70 (8),
A-212	2.41 (3),	2.36 (2),
A-213
A-214
5t3k
Mg2+(10)	MetalionRNA(6)	MgNet(8)
(atom no.)	Å(rank)	Å(rank)
A-101
A-102	2.50 (5),	1.75 (3),
B-101	2.39 (2),
B-102
C-101	2.26 (1),	1.56 (4),
C-102		1.24 (6),
C-103
C-104
D-101
D-102
1mms
Mg2+(19)	MetalionRNA(10)	MgNet(12)
(atom no.)	Å(rank)	Å(rank)
C-210		0.87 (6),
C-215		1.71 (10),
C-223
C-225
C-226		1.16 (5),
C-228
C-257	0.52 (10),	0.56 (3),
C-273		2.30 (9),
C-437	1.35 (4),2.35 (5),	0.89 (1),
D-318
D-326		1.02 (7),
D-354
D-360	2.87 (7),
D-365	0.45 (3),	1.21 (2),
D-375		2.57 (11),
D-380		0.26 (4),
D-385		1.08 (8),
D-397		1.41 (12),
A-214
3tzr
Mg2+(6)	MetalionRNA(4)	MgNet(5)
(atom no.)	Å(rank)	Å(rank)
A-1
A-68
A-69
A-70
A-71
B-1
5v2h
Mg2+(1)	MetalionRNA(3)	MgNet(5)
(atom no.)	Å(rank)	Å(rank)
D-101
5kpy
Mg2+(6)	MetalionRNA(7)	MgNet(12)
(atom no.)	Å(rank)	Å(rank)
A-114
A-115	1.86 (6),
A-116		1.41 (12),
A-117
A-118
A-119
4pqv
Mg2+(9)	MetalionRNA(6)	MgNet(9)
(atom no.)	Å(rank)	Å(rank)
A-101	0.74 (2),
A-102		1.56 (1),
A-103
A-104		2.04 (6),
A-105		1.35 (2),
A-106		2.60 (9),
A-107		0.28 (3),
A-108
A-109
2g91
Mg2+(2)	MetalionRNA(2)	MgNet(2)
(atom no.)	Å(rank)	Å(rank)
A-191		2.99 (2),
B-192	1.50 (1),	0.95 (1),
6aso
Mg2+(2)	MetalionRNA(7)	MgNet(8)
(atom no.)	Å(rank)	Å(rank)
I-203		0.47 (8),
I-204
5u0q
Mg2+(3)	MetalionRNA(3)	MgNet(3)
(atom no.)	Å(rank)	Å(rank)
B-101
C-102
D-101	0.80 (1),
1l9a
Mg2+(24)	MetalionRNA(11)	MgNet(12)
(atom no.)	Å(rank)	Å(rank)
B-101
B-102
B-103		1.53 (7),
B-104
B-105
B-106
B-108
B-109
B-110
B-111
B-240		1.19 (5),
B-241		2.16 (6),
B-242
B-243
B-244
B-245
B-246
B-247
B-248
B-249		2.84 (1),
B-250
B-251
A-107
A-124
1hr2
Mg2+(42)	MetalionRNA(26)	MgNet(33)
(atom no.)	Å(rank)	Å(rank)
A-51	1.24 (10),	1.93 (2),
A-53
A-55
A-57		1.58 (27),
A-58
A-59	2.41 (19),
A-60		1.37 (7),
A-61
A-62
A-64	2.05 (24),
A-1
A-3		1.61 (1),
A-5		1.10 (16),
A-7
A-9
A-11		1.70 (8),
A-14
A-16		1.93 (24),
A-18	0.72 (2),	1.07 (26),
A-20	2.77 (9),0.55 (15),	2.32 (32),
A-22	1.02 (13),
A-24
A-26	1.64 (18),2.43 (26),	0.90 (5),
A-27		1.55 (20),
B-52	1.74 (11),	1.14 (3),
B-54
B-56
B-63
B-65
B-2		0.51 (21),
B-4		0.82 (12),
B-6		1.07 (22),
B-8		1.29 (15),
B-10		2.37 (9),
B-12		0.73 (11),
B-13
B-15
B-17	0.70 (20),	1.21 (25),
B-19	0.83 (1),2.87 (5),
B-21	1.01 (22),
B-23	0.54 (16),	1.80 (28),
B-25		1.74 (13),
1tra
Mg2+(5)	MetalionRNA(7)	MgNet(9)
(atom no.)	Å(rank)	Å(rank)
A-77		1.73 (3),1.36 (4),
A-78		1.70 (1),
A-79		1.15 (5),1.50 (6),
A-80	0.72 (1),
A-81
5ddp
Mg2+(9)	MetalionRNA(11)	MgNet(11)
(atom no.)	Å(rank)	Å(rank)
A-102
A-103	0.34 (5),	1.16 (9),2.25 (11),
A-104	1.14 (1),	1.01 (6),2.45 (7),
A-105
A-106
B-102		0.76 (1),
B-103	1.25 (4),	2.52 (3),0.76 (5),
B-104	2.17 (3),	1.52 (4),2.00 (8),
B-105		0.34 (2),
3v7e
Mg2+(22)	MetalionRNA(21)	MgNet(27)
(atom no.)	Å(rank)	Å(rank)
C-914
C-915
C-916
C-917	1.97 (11),	1.65 (9),
C-918		0.19 (1),
C-919
C-920
C-921
C-922		2.57 (5),
C-923		1.05 (22),
C-924		1.44 (20),
C-925
C-926
D-408		0.74 (26),
D-409		1.26 (14),
D-410		1.30 (4),
D-411
D-412
D-413
D-414
D-415	2.16 (18),
D-416
364d
Mg2+(12)	MetalionRNA(6)	MgNet(8)
(atom no.)	Å(rank)	Å(rank)
A-207	2.79 (2),
A-210
B-201	2.27 (4),	1.13 (2),
B-214
C-202
C-204	2.27 (1),	0.67 (4),
C-205
C-208
C-209	2.52 (6),	0.68 (3),
C-211
C-213		1.04 (5),
C-216
4m30
Mg2+(9)	MetalionRNA(5)	MgNet(8)
(atom no.)	Å(rank)	Å(rank)
A-501
A-502
B-301		1.48 (5),
B-302		2.08 (1),
C-101		1.58 (2),
C-102		0.65 (7),
D-101
D-102		0.72 (6),
D-103
3mei
Mg2+(5)	MetalionRNA(5)	MgNet(7)
(atom no.)	Å(rank)	Å(rank)
A-24
A-25		2.18 (2),
B-24		1.21 (6),
B-25		2.81 (3),
B-26		1.38 (7),
3egz
Mg2+(12)	MetalionRNA(6)	MgNet(8)
(atom no.)	Å(rank)	Å(rank)
A-510
B-501	2.49 (1),1.19 (5),	0.77 (2),
B-502
B-503
B-504		0.71 (3),
B-505
B-506		2.43 (1),
B-507	2.55 (4),	0.13 (6),
B-508		1.03 (7),
B-509
B-511		2.08 (8),
B-512		1.61 (4),
3jxq
Mg2+(4)	MetalionRNA(3)	MgNet(4)
(atom no.)	Å(rank)	Å(rank)
A-7		1.22 (2),
B-7
K-7	0.64 (2),	1.45 (3),
L-7		0.97 (1),
5xtm
Mg2+(24)	MetalionRNA(9)	MgNet(10)
(atom no.)	Å(rank)	Å(rank)
A-201
B-101		1.76 (8),
B-102
B-103
B-104
B-105
B-106		0.86 (3),
B-107	2.45 (6),
B-108		0.80 (2),
B-109
B-110
B-111		2.59 (1),
B-112		2.19 (1),
C-201
C-202
D-101		0.53 (10),
D-102
D-103
D-104
D-105
D-106
D-107
D-108
D-109
5dhc
Mg2+(15)	MetalionRNA(4)	MgNet(8)
(atom no.)	Å(rank)	Å(rank)
A-101
A-102	0.60 (2),
A-103
B-101
B-102		1.58 (1),
B-103
B-104
C-101
C-102	0.36 (1),
C-103
C-104		1.41 (4),
D-101
D-102		1.63 (2),
D-103
D-104
5tpy
Mg2+(1)	MetalionRNA(7)	MgNet(9)
(atom no.)	Å(rank)	Å(rank)
A-101		0.41 (4),
3ssf
Mg2+(3)	MetalionRNA(2)	MgNet(2)
(atom no.)	Å(rank)	Å(rank)
A-13
A-14		0.59 (1),
B-1
3eph
Mg2+(10)	MetalionRNA(12)	MgNet(13)
(atom no.)	Å(rank)	Å(rank)
A-2		1.03 (1),
A-4	2.84 (11),
A-6
A-7
E-72		2.25 (3),
E-73
B-2		1.16 (5),
B-4
B-5
F-72
3nd4
Mg2+(1)	MetalionRNA(2)	MgNet(2)
(atom no.)	Å(rank)	Å(rank)
A-17		1.60 (1),
5lyv
Mg2+(1)	MetalionRNA(10)	MgNet(11)
(atom no.)	Å(rank)	Å(rank)
B-102	2.38 (9),
301d
Mg2+(5)	MetalionRNA(4)	MgNet(5)
(atom no.)	Å(rank)	Å(rank)
A-44
A-45
B-42
B-43
B-46
2ann
Mg2+(2)	MetalionRNA(3)	MgNet(3)
(atom no.)	Å(rank)	Å(rank)
B-302		1.91 (2),
B-303
3d2x
Mg2+(13)	MetalionRNA(13)	MgNet(17)
(atom no.)	Å(rank)	Å(rank)
A-78
A-79
A-80		0.82 (16),
A-81	2.41 (10),
A-82		0.78 (9),
A-83
A-84
B-78
B-79		0.40 (15),
B-80	2.72 (5),	2.66 (2),
B-81		0.92 (11),
B-82		0.87 (14),
B-83
3la5
Mg2+(10)	MetalionRNA(7)	MgNet(9)
(atom no.)	Å(rank)	Å(rank)
A-1	1.91 (6),	0.69 (2),
A-2
A-3	1.34 (2),2.02 (3),
A-4		0.69 (5),
A-5		0.68 (9),
A-6		1.91 (7),
A-7		0.91 (4),
A-8
A-10
A-11		1.81 (8),
3u56
Mg2+(11)	MetalionRNA(7)	MgNet(8)
(atom no.)	Å(rank)	Å(rank)
A-301
B-2202
B-2203
B-2204	1.57 (2),	0.78 (4),
B-2205
B-2206		1.56 (5),
B-2207	2.87 (3),0.50 (4),2.77 (7),	2.46 (6),
B-2208
B-2209		1.54 (5),
B-2210
B-2211	1.83 (5),
4pcj
Mg2+(5)	MetalionRNA(4)	MgNet(5)
(atom no.)	Å(rank)	Å(rank)
A-101		2.15 (2),
A-102		2.03 (1),
A-103		0.96 (5),
A-104
A-105	1.53 (1),	1.66 (3),
5btp
Mg2+(12)	MetalionRNA(11)	MgNet(15)
(atom no.)	Å(rank)	Å(rank)
B-101	0.76 (2),	2.24 (5),
B-102	2.52 (10),
B-103		0.50 (2),
B-104
B-105
B-106		2.22 (15),
B-107		2.10 (5),
A-101	0.57 (3),2.19 (9),	1.21 (1),
A-102		1.29 (11),
A-103		0.85 (4),
A-104	1.34 (1),2.06 (4),
A-105
2qus
Mg2+(16)	MetalionRNA(12)	MgNet(13)
(atom no.)	Å(rank)	Å(rank)
A-70
A-71		2.69 (1),
A-72	1.09 (3),	1.03 (7),
A-73
A-74		1.06 (9),
A-75
A-76
A-77	1.21 (2),2.05 (5),	0.21 (11),
B-70
B-71
B-72
B-73
B-74	0.63 (4),	0.90 (4),
B-75
B-76
B-77
3ivn
Mg2+(9)	MetalionRNA(12)	MgNet(13)
(atom no.)	Å(rank)	Å(rank)
A-101	2.36 (3),	2.08 (6),
A-102
A-103		1.33 (5),
A-104		1.91 (10),
A-105
B-101	2.49 (1),	2.22 (1),
B-102
B-103		1.70 (2),
B-104
5u3g
Mg2+(24)	MetalionRNA(8)	MgNet(9)
(atom no.)	Å(rank)	Å(rank)
B-101		0.72 (8),
B-102
B-103
B-104
B-105		1.08 (2),
B-106
B-107
B-108
B-109	2.62 (4),	0.56 (7),
B-110
B-111
B-112
B-113
B-114
B-115
B-116
B-117
B-118		1.23 (1),
B-119
B-120
B-121
B-122	0.54 (1),	0.60 (3),
B-123
B-124	0.82 (8),	1.07 (9),
1hq1
Mg2+(4)	MetalionRNA(5)	MgNet(7)
(atom no.)	Å(rank)	Å(rank)
B-1801	2.03 (1),	2.27 (6),
B-1802		0.84 (1),
B-1803
B-1804		0.80 (4),
2nug
Mg2+(19)	MetalionRNA(5)	MgNet(6)
(atom no.)	Å(rank)	Å(rank)
C-515	0.70 (1),2.41 (4),	1.43 (1),
C-519
E-505
D-514	0.74 (2),	1.75 (2),
D-516
F-511
F-513
A-501		1.19 (6),
A-502		2.50 (3),
A-503
A-504
A-506
A-517
B-507
B-508		1.97 (4),
B-509		2.32 (4),
B-510		1.16 (5),
B-512
B-518
4p95
Mg2+(3)	MetalionRNA(16)	MgNet(19)
(atom no.)	Å(rank)	Å(rank)
A-602		0.12 (2),
A-603	1.19 (7),	0.47 (7),
A-604
4nya
Mg2+(15)	MetalionRNA(14)	MgNet(19)
(atom no.)	Å(rank)	Å(rank)
A-101
A-102		1.12 (12),
A-103
A-104
A-105	1.48 (1),	2.02 (6),2.28 (8),
A-106
A-107
A-108
A-109		2.39 (19),
B-101
B-102
B-103
B-104
B-105		2.40 (15),
B-106		2.99 (16),
4cs1
Mg2+(2)	MetalionRNA(3)	MgNet(3)
(atom no.)	Å(rank)	Å(rank)
A-101		2.53 (2),
A-102	2.19 (1),	2.77 (2),
1drz
Mg2+(3)	MetalionRNA(7)	MgNet(7)
(atom no.)	Å(rank)	Å(rank)
B-401
B-402
B-403
1ntb
Mg2+(1)	MetalionRNA(4)	MgNet(4)
(atom no.)	Å(rank)	Å(rank)
B-1
1mji
Mg2+(4)	MetalionRNA(6)	MgNet(9)
(atom no.)	Å(rank)	Å(rank)
C-203
D-204
A-202		2.16 (3),
B-201		1.35 (2),
4xw7
Mg2+(13)	MetalionRNA(6)	MgNet(8)
(atom no.)	Å(rank)	Å(rank)
A-102		0.77 (3),
A-103
A-104
A-105
A-106
A-107	1.14 (4),	1.10 (2),
A-108
A-109	2.00 (6),	1.13 (6),
A-110
A-111
A-112		0.77 (7),
A-113
A-114
5voe
Mg2+(2)	MetalionRNA(2)	MgNet(6)
(atom no.)	Å(rank)	Å(rank)
A-101
A-102		0.61 (2),
5lqt
Mg2+(2)	MetalionRNA(2)	MgNet(4)
(atom no.)	Å(rank)	Å(rank)
A-103		2.23 (3),
B-101
5c9h
Mg2+(2)	MetalionRNA(4)	MgNet(4)
(atom no.)	Å(rank)	Å(rank)
C-101	0.86 (1),	0.76 (2),
G-101	1.37 (2),	1.26 (1),
3cul
Mg2+(10)	MetalionRNA(16)	MgNet(16)
(atom no.)	Å(rank)	Å(rank)
C-501	0.69 (10),	1.30 (10),
C-503
C-505		0.53 (3),
C-506	0.38 (4),	1.59 (1),
C-507		1.71 (4),
C-508
C-509
C-510
D-502	0.70 (1),2.38 (11),	0.80 (2),
D-504		1.79 (6),
3oin
Mg2+(1)	MetalionRNA(2)	MgNet(1)
(atom no.)	Å(rank)	Å(rank)
C-15	2.81 (1),1.79 (2),	2.87 (1),
2oe5
Mg2+(2)	MetalionRNA(4)	MgNet(4)
(atom no.)	Å(rank)	Å(rank)
A-104
B-103	0.71 (1),2.68 (3),	2.42 (4),
1zz5
Mg2+(2)	MetalionRNA(6)	MgNet(8)
(atom no.)	Å(rank)	Å(rank)
A-100	0.99 (4),	2.06 (3),
D-200	1.38 (1),2.46 (3),	1.18 (1),2.53 (2),
3gx3
Mg2+(9)	MetalionRNA(9)	MgNet(9)
(atom no.)	Å(rank)	Å(rank)
A-201	1.58 (8),
A-202
A-203
A-204
A-205
A-206
A-207	1.25 (2),	0.97 (1),
A-208	2.64 (3),	1.44 (3),1.69 (4),
A-209
5fj0
Mg2+(3)	MetalionRNA(6)	MgNet(6)
(atom no.)	Å(rank)	Å(rank)
B-1020		1.90 (3),
B-1021
C-1020		2.00 (6),
6cc3
Mg2+(16)	MetalionRNA(17)	MgNet(20)
(atom no.)	Å(rank)	Å(rank)
A-208
A-209		1.09 (7),
A-210	1.61 (15),	1.23 (8),
A-211
A-212	2.81 (1),2.84 (9),	2.27 (5),
A-213		0.89 (19),
A-214
A-215
A-216
A-218		1.23 (14),
A-219		1.30 (11),
B-206		0.43 (6),
B-207
B-208
B-209	1.59 (10),	0.16 (9),
B-210		1.24 (2),
2g3s
Mg2+(2)	MetalionRNA(7)	MgNet(11)
(atom no.)	Å(rank)	Å(rank)
C-1602
E-1601
5m0i
Mg2+(6)	MetalionRNA(5)	MgNet(8)
(atom no.)	Å(rank)	Å(rank)
D-303		2.42 (7),
C-307
B-302
A-302
F-101		2.48 (1),
F-102
2oiu
Mg2+(7)	MetalionRNA(12)	MgNet(15)
(atom no.)	Å(rank)	Å(rank)
Q-72		0.42 (4),
Q-73		1.38 (7),
Q-74
Q-75		1.18 (6),
Q-76
Q-77
Q-78	2.12 (8),	1.07 (9),
3ftm
Mg2+(9)	MetalionRNA(5)	MgNet(5)
(atom no.)	Å(rank)	Å(rank)
A-204	0.94 (3),
A-306
B-201		0.46 (4),
B-203
B-308
B-312
C-205
C-316		0.69 (3),
C-322	0.88 (5),
3cr1
Mg2+(1)	MetalionRNA(6)	MgNet(9)
(atom no.)	Å(rank)	Å(rank)
B-1		2.91 (6),
4oji
Mg2+(5)	MetalionRNA(5)	MgNet(7)
(atom no.)	Å(rank)	Å(rank)
A-101	0.41 (2),2.94 (3),	0.77 (6),
A-102		2.58 (5),
A-103
A-104		1.20 (1),
A-105		0.72 (2),
1mzp
Mg2+(3)	MetalionRNA(5)	MgNet(7)
(atom no.)	Å(rank)	Å(rank)
B-56
B-57	2.35 (3),
B-58
6dta
Mg2+(3)	MetalionRNA(2)	MgNet(3)
(atom no.)	Å(rank)	Å(rank)
B-1002
D-101	2.17 (2),
D-102	0.45 (1),	0.77 (2),
5fj1
Mg2+(21)	MetalionRNA(16)	MgNet(21)
(atom no.)	Å(rank)	Å(rank)
A-1025		0.63 (14),
A-1026	2.63 (7),	2.10 (7),
A-1027
A-1028
B-1025	1.47 (2),	1.66 (3),
B-1026		0.53 (11),
B-1027
B-1028
B-1029
C-1025
C-1026
C-1027		0.79 (15),
D-1025
E-1025
E-1026
E-1027
E-1028		0.71 (12),
F-1025		0.85 (10),
F-1026
F-1027
G-1025		0.65 (16),
5bjo
Mg2+(4)	MetalionRNA(7)	MgNet(7)
(atom no.)	Å(rank)	Å(rank)
E-103
E-104		1.33 (2),
E-105
Y-103		2.25 (3),
3ski
Mg2+(4)	MetalionRNA(12)	MgNet(15)
(atom no.)	Å(rank)	Å(rank)
A-201
A-204
A-228
B-206
2quw
Mg2+(17)	MetalionRNA(12)	MgNet(12)
(atom no.)	Å(rank)	Å(rank)
A-13
B-1	1.11 (3),	0.55 (4),
B-2
B-4
B-6		0.25 (2),
B-7
B-10
B-70
B-71
B-72	2.53 (4),	2.26 (8),
C-13
C-14
D-3	0.65 (1),	0.34 (5),
D-11
D-12
D-70
D-71
4l81
Mg2+(6)	MetalionRNA(9)	MgNet(8)
(atom no.)	Å(rank)	Å(rank)
A-111
A-112		1.89 (8),
A-113
A-114
A-115
A-116		0.73 (6),
3zgz
Mg2+(7)	MetalionRNA(14)	MgNet(15)
(atom no.)	Å(rank)	Å(rank)
B-1077
B-1078
B-1079		0.92 (8),2.59 (9),
B-1080		0.84 (6),2.72 (9),
B-1081		0.52 (1),
E-1077		1.57 (10),1.14 (11),
E-1078
5v0k
Mg2+(1)	MetalionRNA(2)	MgNet(2)
(atom no.)	Å(rank)	Å(rank)
A-103
437d
Mg2+(1)	MetalionRNA(3)	MgNet(5)
(atom no.)	Å(rank)	Å(rank)
A-100		0.51 (1),
2fqn
Mg2+(2)	MetalionRNA(4)	MgNet(7)
(atom no.)	Å(rank)	Å(rank)
A-202
B-201	2.73 (3),	1.80 (1),2.00 (3),
2val
Mg2+(1)	MetalionRNA(3)	MgNet(2)
(atom no.)	Å(rank)	Å(rank)
C-1073
1j1u
Mg2+(4)	MetalionRNA(7)	MgNet(9)
(atom no.)	Å(rank)	Å(rank)
B-1501		1.09 (3),
B-1502	0.96 (3),	0.53 (1),
B-1503
A-503
5mga
Mg2+(2)	MetalionRNA(4)	MgNet(9)
(atom no.)	Å(rank)	Å(rank)
B-101	1.61 (1),	2.26 (3),0.94 (5),
B-102
3f4h
Mg2+(11)	MetalionRNA(10)	MgNet(10)
(atom no.)	Å(rank)	Å(rank)
X-302		1.39 (4),
X-306	1.37 (8),	2.95 (2),
X-307
X-310
X-311		0.89 (9),
X-312
X-314		1.46 (6),
X-315
Y-303		1.63 (5),
Y-305	0.85 (5),	0.72 (8),
Y-309	0.21 (2),2.99 (3),	1.35 (3),
4jrc
Mg2+(2)	MetalionRNA(10)	MgNet(12)
(atom no.)	Å(rank)	Å(rank)
A-101		1.65 (3),
B-101		1.31 (4),
"5E54"
Mg2+(4)	MetalionRNA(12)	MgNet(13)
(atom no.)	Å(rank)	Å(rank)
A-101		0.67 (7),
A-102		1.33 (5),
A-103
B-101	0.69 (6),	0.93 (1),
2a43
Mg2+(2)	MetalionRNA(3)	MgNet(2)
(atom no.)	Å(rank)	Å(rank)
A-201	1.67 (1),	2.00 (1),
A-207
1d4r
Mg2+(5)	MetalionRNA(8)	MgNet(11)
(atom no.)	Å(rank)	Å(rank)
A-304
A-305
B-302	1.77 (2),	1.61 (1),
B-303	0.64 (3),
C-301
5dh6
Mg2+(5)	MetalionRNA(6)	MgNet(7)
(atom no.)	Å(rank)	Å(rank)
A-101		2.18 (2),
A-102
A-103
A-104	1.32 (4),
B-101	2.08 (6),	1.73 (6),
2pjp
Mg2+(17)	MetalionRNA(3)	MgNet(3)
(atom no.)	Å(rank)	Å(rank)
A-100
A-103
A-160
B-99
B-104
B-105
B-106
B-150
B-151
B-152
B-140
B-142		2.97 (2),
B-143
B-158
B-50		2.48 (3),
B-51
B-52
5ndh
Mg2+(1)	MetalionRNA(6)	MgNet(9)
(atom no.)	Å(rank)	Å(rank)
A-103
2tra
Mg2+(1)	MetalionRNA(7)	MgNet(7)
(atom no.)	Å(rank)	Å(rank)
A-77
6c8d
Mg2+(9)	MetalionRNA(3)	MgNet(6)
(atom no.)	Å(rank)	Å(rank)
A-103
A-104	0.38 (1),	0.46 (6),
A-105	2.12 (2),	1.73 (3),
A-106
A-107		1.64 (1),
B-103
B-104	2.49 (3),	2.25 (4),
B-105		1.13 (2),
B-106
3hhn
Mg2+(34)	MetalionRNA(23)	MgNet(27)
(atom no.)	Å(rank)	Å(rank)
B-184
C-1019		0.76 (1),
C-1020
C-1021
C-1022
C-1023		1.78 (22),
C-60	1.52 (1),1.46 (9),
C-1024		0.76 (23),
C-1025	2.81 (10),0.49 (16),	0.84 (8),
C-1026	1.61 (5),	0.86 (5),
C-123	2.16 (8),	1.56 (11),
C-137	2.91 (17),	0.76 (3),
C-144
C-151
C-158
C-164
C-170	2.85 (11),	1.36 (14),
C-177
C-198
C-204
C-222
E-1019		0.72 (25),
E-1020
E-1021
E-1022
E-1023
E-1024	2.01 (4),0.91 (14),
E-1025
E-1026		1.37 (12),
E-1027		0.53 (6),
E-1028	0.64 (2),	1.88 (7),
E-130		0.90 (2),
E-191
E-203
3mxh
Mg2+(5)	MetalionRNA(8)	MgNet(9)
(atom no.)	Å(rank)	Å(rank)
P-99
R-670
R-2		0.66 (5),
R-4
R-5	2.38 (4),	1.48 (3),
2ply
Mg2+(17)	MetalionRNA(5)	MgNet(7)
(atom no.)	Å(rank)	Å(rank)
A-140
A-142
A-149
A-154
A-158
B-146
B-157
C-145
C-147
C-148
C-151
C-152
E-141
E-144		2.68 (2),
E-155
E-156
E-159
6cu1
Mg2+(1)	MetalionRNA(7)	MgNet(11)
(atom no.)	Å(rank)	Å(rank)
A-101
5aox
Mg2+(4)	MetalionRNA(15)	MgNet(18)
(atom no.)	Å(rank)	Å(rank)
C-1101		0.66 (7),
C-1111
C-1131
F-1131		1.22 (18),
4tzx
Mg2+(9)	MetalionRNA(7)	MgNet(9)
(atom no.)	Å(rank)	Å(rank)
X-102		1.49 (8),
X-103	0.79 (7),	1.29 (5),
X-104
X-105	2.17 (2),1.96 (5),	0.98 (6),
X-106
X-107
X-108		2.69 (4),
X-109
X-110
1y26
Mg2+(5)	MetalionRNA(7)	MgNet(9)
(atom no.)	Å(rank)	Å(rank)
X-101	0.90 (6),	1.54 (5),
X-102		0.78 (4),
X-103
X-104	0.52 (1),2.93 (4),	1.75 (1),
X-105		1.90 (7),
4qlm
Mg2+(2)	MetalionRNA(10)	MgNet(12)
(atom no.)	Å(rank)	Å(rank)
A-201		1.17 (2),
A-202
1duh
Mg2+(1)	MetalionRNA(5)	MgNet(9)
(atom no.)	Å(rank)	Å(rank)
A-2		1.11 (6),
4en5
Mg2+(9)	MetalionRNA(5)	MgNet(7)
(atom no.)	Å(rank)	Å(rank)
A-101		2.30 (2),1.25 (3),
A-102		1.99 (1),
A-103
A-104
A-105		1.52 (5),
A-106
A-107	1.82 (4),
A-108
A-109
4pdq
Mg2+(2)	MetalionRNA(5)	MgNet(6)
(atom no.)	Å(rank)	Å(rank)
A-101	1.80 (3),1.43 (4),	1.20 (3),1.85 (4),
B-102	0.96 (2),	0.80 (1),
1ik5
Mg2+(2)	MetalionRNA(3)	MgNet(4)
(atom no.)	Å(rank)	Å(rank)
A-98	2.78 (1),	2.93 (1),
B-99		1.07 (3),
2b8s
Mg2+(6)	MetalionRNA(5)	MgNet(8)
(atom no.)	Å(rank)	Å(rank)
A-103	2.30 (2),	0.18 (3),
A-105	1.06 (4),
A-108		0.55 (4),
A-113
B-110
B-112
3gvn
Mg2+(2)	MetalionRNA(2)	MgNet(2)
(atom no.)	Å(rank)	Å(rank)
A-8		0.62 (1),
A-9
1feu
Mg2+(17)	MetalionRNA(7)	MgNet(8)
(atom no.)	Å(rank)	Å(rank)
B-311	2.02 (2),	0.40 (8),
B-313
C-309
C-312		0.54 (5),
C-314		0.28 (6),
C-318
E-315
E-321
F-316
F-317
F-323
F-324		1.06 (3),
F-325		0.49 (4),
D-310
D-319
D-320
D-322
1b23
Mg2+(3)	MetalionRNA(7)	MgNet(10)
(atom no.)	Å(rank)	Å(rank)
R-77		1.05 (5),
R-179
P-407
2qbz
Mg2+(6)	MetalionRNA(13)	MgNet(18)
(atom no.)	Å(rank)	Å(rank)
X-201		1.07 (13),
X-202		1.42 (4),
X-203		0.83 (3),
X-204		0.60 (2),
X-205		1.05 (12),
X-206		1.82 (5),
3nkb
Mg2+(10)	MetalionRNA(7)	MgNet(9)
(atom no.)	Å(rank)	Å(rank)
B-201
B-202
B-203		1.06 (3),
B-204
B-205		1.31 (4),
B-206	1.95 (5),
B-207		1.10 (7),
B-208
B-209
B-210
430d
Mg2+(9)	MetalionRNA(3)	MgNet(4)
(atom no.)	Å(rank)	Å(rank)
A-31
A-32
A-33
A-34
A-35
A-36
A-37
A-38
A-39
4z4f
Mg2+(3)	MetalionRNA(3)	MgNet(4)
(atom no.)	Å(rank)	Å(rank)
A-901		0.63 (2),
B-101		2.16 (1),
D-101	2.03 (1),	0.78 (3),
5ns4
Mg2+(7)	MetalionRNA(6)	MgNet(8)
(atom no.)	Å(rank)	Å(rank)
A-201		1.03 (4),
B-201		1.51 (3),
C-102	0.54 (1),	1.73 (5),
C-103
C-104		0.17 (1),
C-105	1.04 (5),2.00 (6),
D-101	1.84 (3),	1.77 (6),
1f27
Mg2+(6)	MetalionRNA(3)	MgNet(4)
(atom no.)	Å(rank)	Å(rank)
A-34		0.84 (2),
A-35	1.05 (1),	1.68 (4),
A-36		1.41 (1),
A-37
A-39
B-38		1.43 (3),
1evv
Mg2+(10)	MetalionRNA(7)	MgNet(9)
(atom no.)	Å(rank)	Å(rank)
A-901
A-902		0.57 (4),
A-903
A-904	1.80 (4),2.27 (5),	1.31 (7),
A-905
A-906		1.81 (1),
A-907		2.01 (6),
A-908
A-909
A-910		1.09 (3),
5xus
Mg2+(2)	MetalionRNA(4)	MgNet(9)
(atom no.)	Å(rank)	Å(rank)
A-1301		1.07 (2),
B-101
5wti
Mg2+(26)	MetalionRNA(10)	MgNet(17)
(atom no.)	Å(rank)	Å(rank)
E-101
H-101
Z-1201
Z-1202		1.06 (13),
Z-1203		0.92 (5),
Z-1204
Z-1205
B-201		2.35 (4),
B-202	2.65 (4),1.25 (9),	0.98 (1),
B-203	2.01 (2),0.84 (3),	1.41 (9),
B-204	2.14 (3),
B-205
B-206
B-207	1.69 (5),	1.82 (12),
B-208
B-209		2.77 (2),
B-210		0.82 (3),
B-211	1.80 (1),2.55 (8),	2.98 (6),2.20 (11),
B-212
B-213		0.91 (10),
B-214
B-215
B-216		2.77 (8),
B-217		2.53 (16),
B-218
B-219		2.37 (10),
354d
Mg2+(5)	MetalionRNA(3)	MgNet(4)
(atom no.)	Å(rank)	Å(rank)
A-203	1.33 (2),	0.54 (2),
B-200		0.54 (3),
B-201		2.82 (1),
B-202		0.29 (1),
B-204
4lx6
Mg2+(5)	MetalionRNA(7)	MgNet(9)
(atom no.)	Å(rank)	Å(rank)
A-602		1.54 (2),1.49 (3),
A-603	1.65 (1),1.29 (4),	1.03 (5),
A-604		1.92 (4),0.53 (6),
A-605
A-606
2zzn
Mg2+(7)	MetalionRNA(12)	MgNet(15)
(atom no.)	Å(rank)	Å(rank)
C-101
C-102	1.37 (2),	1.14 (3),
C-103	1.64 (10),	1.59 (8),
C-104		2.77 (15),
C-105		1.86 (13),
C-106
D-201		1.96 (10),
2zzm
Mg2+(5)	MetalionRNA(8)	MgNet(8)
(atom no.)	Å(rank)	Å(rank)
B-101		1.24 (7),
B-102	1.60 (5),	1.68 (6),
B-103		2.55 (1),
B-104
B-105
2nok
Mg2+(8)	MetalionRNA(8)	MgNet(8)
(atom no.)	Å(rank)	Å(rank)
A-127		2.23 (6),
B-122		2.77 (5),
B-124
B-129
B-130		1.99 (7),
C-126		1.69 (8),
D-121
D-125
3oxd
Mg2+(34)	MetalionRNA(15)	MgNet(18)
(atom no.)	Å(rank)	Å(rank)
A-101		1.23 (9),
A-103
A-104		0.39 (2),
A-105		0.90 (4),
A-109	1.73 (10),
A-110
A-111	1.72 (4),	0.29 (14),
A-112
A-117
A-118		1.44 (18),
A-120		1.13 (13),
A-122
A-123	2.87 (2),	0.93 (1),
A-124
A-125		1.60 (17),
A-126		0.90 (12),
A-127
A-130		2.11 (10),
A-137
B-106
B-113
B-114		0.49 (7),
B-115		1.11 (6),
B-116
B-119		1.07 (15),
B-121
B-128	2.80 (6),
B-129		1.76 (5),
B-131
B-132		2.04 (16),
B-133	1.54 (14),	1.02 (8),
B-134
B-135
B-136
4ghl
Mg2+(11)	MetalionRNA(4)	MgNet(5)
(atom no.)	Å(rank)	Å(rank)
E-101		1.52 (1),
E-102
E-103		2.54 (3),
F-101
F-102
F-103
A-401
B-401
C-401
C-402
D-401
3q51
Mg2+(1)	MetalionRNA(4)	MgNet(5)
(atom no.)	Å(rank)	Å(rank)
A-105	2.35 (3),
2z75
Mg2+(9)	MetalionRNA(12)	MgNet(14)
(atom no.)	Å(rank)	Å(rank)
B-301		0.71 (8),2.25 (10),
B-302	2.38 (7),
B-303
B-304
B-305
B-306
B-307
B-308		2.64 (3),
B-309
6c8o
Mg2+(4)	MetalionRNA(3)	MgNet(4)
(atom no.)	Å(rank)	Å(rank)
A-102
A-103
A-104
B-102
3q3z
Mg2+(13)	MetalionRNA(13)	MgNet(18)
(atom no.)	Å(rank)	Å(rank)
V-82
V-4
V-5	0.84 (8),	1.76 (7),
V-83
V-85		1.45 (10),
V-86
V-87
A-82		0.79 (17),
A-3		2.52 (14),
A-6		1.21 (8),
A-83
A-85
A-86
6dnr
Mg2+(3)	MetalionRNA(9)	MgNet(12)
(atom no.)	Å(rank)	Å(rank)
A-201	1.00 (2),	1.95 (10),
A-202
A-203		0.80 (3),
5d8h
Mg2+(11)	MetalionRNA(7)	MgNet(9)
(atom no.)	Å(rank)	Å(rank)
A-1301		2.87 (6),
A-1302		0.83 (1),
A-1303		2.07 (3),
A-1304	1.11 (1),2.11 (6),	0.46 (5),
A-1305		0.48 (7),
A-1306	1.41 (3),	2.34 (2),
A-1307		1.80 (4),
A-1308		1.30 (8),
A-1309		1.27 (9),
A-1310
C-201
1kxk
Mg2+(2)	MetalionRNA(7)	MgNet(8)
(atom no.)	Å(rank)	Å(rank)
A-71		2.51 (1),
A-72
3cgs
Mg2+(1)	MetalionRNA(3)	MgNet(3)
(atom no.)	Å(rank)	Å(rank)
B-1	0.63 (1),2.28 (3),	1.50 (1),
1lnt
Mg2+(4)	MetalionRNA(3)	MgNet(5)
(atom no.)	Å(rank)	Å(rank)
A-102
A-103
A-104
B-101		1.42 (2),
1dfu
Mg2+(5)	MetalionRNA(4)	MgNet(6)
(atom no.)	Å(rank)	Å(rank)
M-501	1.64 (4),	1.62 (4),
M-502		1.05 (3),
M-503
M-505
N-504	2.15 (1),	0.67 (5),
3knc
Mg2+(2)	MetalionRNA(2)	MgNet(3)
(atom no.)	Å(rank)	Å(rank)
A-100		0.48 (2),
A-200
3td0
Mg2+(7)	MetalionRNA(4)	MgNet(4)
(atom no.)	Å(rank)	Å(rank)
A-1000
A-2000	2.40 (4),
B-3000		1.45 (3),
B-4000	2.56 (1),
B-5000	0.71 (3),
B-6000
B-7000
4xco
Mg2+(14)	MetalionRNA(16)	MgNet(18)
(atom no.)	Å(rank)	Å(rank)
M-301
M-302	1.64 (13),	0.93 (2),
M-303		1.46 (9),
M-304	0.73 (15),2.90 (16),	0.64 (11),2.31 (15),
M-305
M-306
M-307
A-101
E-301
E-302	1.54 (7),	1.12 (12),
E-303	1.19 (4),2.26 (5),	1.53 (6),1.79 (10),
E-304
E-305
E-306
1ffy
Mg2+(10)	MetalionRNA(7)	MgNet(9)
(atom no.)	Å(rank)	Å(rank)
T-1201
T-1202
T-1203		1.04 (5),
T-1204	2.84 (7),
T-1205
T-1206		0.84 (2),
T-1207
T-1208
T-1209		1.31 (9),
T-1210
2ao5
Mg2+(1)	MetalionRNA(4)	MgNet(6)
(atom no.)	Å(rank)	Å(rank)
A-198
2cv1
Mg2+(4)	MetalionRNA(13)	MgNet(14)
(atom no.)	Å(rank)	Å(rank)
C-901
C-902		0.49 (8),
D-903
D-904		0.94 (7),
3loa
Mg2+(3)	MetalionRNA(4)	MgNet(7)
(atom no.)	Å(rank)	Å(rank)
A-1
B-1
B-1507		1.83 (5),
5vjb
Mg2+(1)	MetalionRNA(6)	MgNet(7)
(atom no.)	Å(rank)	Å(rank)
B-103		2.19 (2),1.84 (6),
4yco
Mg2+(25)	MetalionRNA(18)	MgNet(25)
(atom no.)	Å(rank)	Å(rank)
B-401
D-102		1.20 (17),
D-103	2.13 (8),
D-104
D-105	2.16 (2),1.41 (11),	0.90 (19),
D-106
D-107		1.07 (3),
D-108
D-109
E-102		1.43 (9),
E-103
E-104		0.83 (7),
E-105	2.03 (1),1.47 (5),	0.41 (11),
E-106		1.58 (6),2.28 (21),
E-107
E-108		1.50 (24),
E-109		2.03 (10),2.50 (12),
F-102	0.53 (6),	1.55 (14),
F-103		1.06 (15),
F-104	1.96 (10),
F-105
F-106		1.82 (8),
F-107
F-108
F-109		1.37 (1),
2hw8
Mg2+(1)	MetalionRNA(4)	MgNet(4)
(atom no.)	Å(rank)	Å(rank)
B-202	1.71 (2),
4rge
Mg2+(27)	MetalionRNA(14)	MgNet(18)
(atom no.)	Å(rank)	Å(rank)
A-101		1.73 (12),
A-102
A-103
A-104		2.47 (11),
A-105
A-106		1.03 (4),
A-107	1.11 (9),	0.96 (10),
A-108
A-109
A-110	1.09 (4),	1.31 (2),
B-101		0.82 (8),
B-102	2.72 (11),
B-103	2.13 (6),
B-104
B-105		1.07 (13),
B-106		1.04 (14),
B-107	2.81 (7),
B-108	2.04 (2),	2.70 (3),
C-101		1.75 (9),
C-102	0.86 (5),2.00 (10),	0.81 (6),
C-103
C-104
C-105		1.24 (5),
C-106		2.25 (16),
C-107		1.10 (7),
C-108
C-109
4znp
Mg2+(3)	MetalionRNA(12)	MgNet(15)
(atom no.)	Å(rank)	Å(rank)
A-102		0.54 (15),
A-103	2.40 (2),1.25 (6),	1.84 (13),
B-102		0.56 (7),
4bwm
Mg2+(3)	MetalionRNA(2)	MgNet(4)
(atom no.)	Å(rank)	Å(rank)
A-1836		0.77 (1),
B-1112
B-1113		0.69 (4),
1nuj
Mg2+(10)	MetalionRNA(9)	MgNet(8)
(atom no.)	Å(rank)	Å(rank)
A-417	0.75 (5),2.26 (8),	1.43 (2),
A-418		1.17 (8),
B-419	0.14 (2),2.95 (4),	2.01 (3),
C-425
C-426	0.71 (7),	1.26 (6),
E-423	1.66 (6),	2.03 (4),
E-424
G-420		2.26 (1),
G-421		1.66 (7),
H-422	0.15 (1),	1.79 (5),
4frg
Mg2+(16)	MetalionRNA(14)	MgNet(17)
(atom no.)	Å(rank)	Å(rank)
B-111		2.22 (10),0.62 (12),
B-112		1.67 (1),
B-113	1.01 (11),	0.62 (16),
B-114		1.64 (6),
B-115		0.86 (5),
B-116		1.39 (2),
B-117
X-110	1.05 (2),	0.79 (9),
X-111
X-112
X-113		2.11 (3),
X-114		2.16 (7),2.83 (8),
X-115
X-116		1.57 (4),
X-117
X-118		0.26 (15),
5une
Mg2+(2)	MetalionRNA(9)	MgNet(11)
(atom no.)	Å(rank)	Å(rank)
B-101
B-102	2.73 (1),
3t1y	no MetalionRNA results
Mg2+(186)	MetalNet(169)
(atom no.)	Å(rank)
A-1601
A-1602	1.89 (113),
A-1603	1.08 (22),
A-1604	1.75 (86),
A-1605	1.46 (69),
A-1606
A-1607
A-1608
A-1609
A-1610
A-1611	0.75 (39),
A-1612
A-1613
A-1614
A-1615	1.39 (91),
A-1616
A-1617
A-1618	2.63 (30),
A-1619	2.50 (78),
A-1620
A-1621	2.41 (5),
A-1622	1.92 (60),
A-1623	2.55 (122),
A-1624	2.17 (121),
A-1625
A-1626
A-1627
A-1628	0.69 (72),
A-1629	1.98 (44),
A-1630
A-1631
A-1632	1.84 (107),
A-1633
A-1634
A-1635
A-1636
A-1637	2.66 (31),
A-1638	1.32 (63),
A-1639
A-1640
A-1641
A-1642	0.69 (50),
A-1643
A-1644
A-1645	1.50 (36),
A-1646	1.58 (143),
A-1647
A-1648	0.45 (35),
A-1649	0.29 (42),
A-1650	0.94 (96),
A-1651	0.91 (73),
A-1652
A-1653	2.13 (144),
A-1654
A-1655	1.75 (62),
A-1656
A-1657
A-1658	2.36 (148),
A-1659	0.72 (18),
A-1660
A-1661
A-1662
A-1663	1.77 (47),
A-1664	1.59 (68),
A-1665	2.03 (71),
A-1666	1.39 (34),
A-1667
A-1668	1.69 (17),
A-1669	2.43 (137),
A-1670
A-1671	0.57 (153),
A-1672
A-1673
A-1674
A-1675	1.22 (9),
A-1676	1.50 (115),
A-1677
A-1678	1.59 (164),
A-1679	0.99 (117),
A-1680	1.44 (15),
A-1681	0.59 (131),
A-1682
A-1683
A-1684
A-1685	0.81 (46),
A-1686
A-1687	2.04 (119),
A-1688	0.84 (2),
A-1689
A-1690	1.27 (37),
A-1691	1.53 (59),
A-1692	2.08 (94),
A-1693
A-1694	0.80 (161),
A-1695
A-1696	0.92 (55),
A-1697	1.34 (82),
A-1698
A-1699	1.86 (127),
A-1700	2.14 (14),
A-1701
A-1702
A-1703	2.00 (160),
A-1704
A-1705
A-1706
A-1707	2.78 (146),
A-1708
A-1709	1.14 (3),
A-1710	1.19 (155),
A-1711
A-1712
A-1713
A-1714	1.75 (1),
A-1715	1.49 (64),
A-1716	0.88 (84),
A-1717	0.78 (81),
A-1718
A-1719
A-1720	2.89 (16),
A-1721	1.57 (156),
[truncated: 65 more rows]

## Sheet: MD_detailed_cv_results
PDB	Ion	Mg_CI_rmsd	Mg_CI_std	Mg_PS_rmsd	Mg_PS_std	cv1_rmsd	cv1_rank	cv2_rmsd	cv2_rank	cv3_rmsd	cv3_rank	cv4_rmsd	cv4_rank	cv5_rmsd	cv5_rank	cv_avg	cv_std
1D4R	MG-90	1	0.5	1.1	0.5	2.9	1	2.4	1	1.6	1	1.6	2	2.3	1	2.16	0.559464
	MG-91	5	0.7	4.4	0.7	2.8	4	5	2	3.4	2	3.6	1	3.5	2	3.66	0.811172
2MTK	MG-48*	7.4	3.2	5.8	1.9	4.9	1	5.2	7	4.7	7	3.9	2	5.2	5	4.78	0.535724
	MG-49	3.9	0.9	2.9	1.6	3.1	6	4	5	4.1	8	3.7	7	3	8	3.58	0.506952
	MG-50	6.7	3	5.7	2.3	1.3	2	1.5	1	1.8	4	1.8	3	1.5	2	1.58	0.216795
	MG-51	3.2	0.8	3.5	0.4	19.5	4	1.5	8	11.5	3	1.2	1	2	9	7.14	8.14389
	MG-52	3.6	0.5	3.8	2.4	7.6	3	8	3	7.6	1	8.2	5	7.2	6	7.72	0.389872
	MG-53	2.1	0.4	2.3	1.1	2	7	1.6	2	3.2	9	1.5	4	2	1	2.06	0.676757
2QEK	MG-49	2.5	0.2	2.5	1.3	1.5	4	1.6	6	9.8	1	8.9	4	9.9	1	6.34	4.3901
4FRG	MG-179	2.4	0.7	4.4	0.8	1.5	2	0.9	2	1.8	1	1.5	1	0.4	6	1.22	0.563028
	MG-180	2.4	0.8	5.3	0.4	0.9	4	1.7	8	1.4	8	1.6	5	1.9	5	1.5	0.380789
	MG-181	2.8	0.5	1.4	0.5	18.6	5	18.9	11	-		-		18.8	10	18.7667	0.152753
	MG-182*	7.6	0.5	7	0.6	1.8	10	2	7	1.9	11	2.1	4	-		1.95	0.129099
	MG-183	3.7	1.5	4.7	2.9	2.2	1	2.5	1	0.7	5	2	2	0.8	2	1.64	0.832466
	MG-184	1.1	0.3	2	1.5	1.2	3	3.4	3	2.1	10	1.3	6	2.6	1	2.12	0.920326
	MG-185	3.7	1.3	5.9	1.4	1.1	9	0.8	10	7.5	6	13.3	7	1.4	3	4.82	5.49518
4JF2	MG-94	2.2	1.1	2.7	1	0.4	3	0.7	1	0.8	4	0.9	6	0.5	1	0.66	0.207364
	MG-95*	3.2	0.6	4.6	0.7	16	5	1.1	8	1.1	2	1	4	1	4	4.04	6.68603
	MG-96	2.5	0.8	2.9	0.9	0.4	7	0.6	4	0.6	3	0.5	7	0.5	5	0.52	0.083666
	MG-97*	18.3	2.7	20.6	0.8	0.7	2	0.7	2	0.9	1	0.6	1	0.3	3	0.64	0.219089
4KQY	MG-121	1.8	0.4	3.4	0.9	1.9	1	1.3	3	1.2	5	0.7	1	1.4	1	1.3	0.430116
	MG-122*	1.8	0.5	4.2	2	7.1	2	5.4	8	5.7	8	5.3	6	8.5	7	6.4	1.3784
4P5J	MG-85	1.1	0.7	1.8	0.2	1.6	5	1.1	1	1.4	6	1.2	2	2	1	1.46	0.357771
	MG-86	2.5	0.5	3.5	2.1	1.3	6	1.3	2	1.4	2	1.3	1	1.2	3	1.3	0.0707107

## Sheet: Motif_Sites
site name pdb-model-chain#predicted_mgresid
10-member ring	magnesium clamp	u phosphate	g phosphate	y clamp	16-member ring	exp ion?	phosphate pyramid	exp ion?
1J1U-1-B#3	2OIU-1-Q#1	1MMS-1-C#4	1MZP-1-B#5	3T1Y-1-A#16	1MMS-1-C#2	Mg2+	1J1U-1-B#7	Mg2+
1L9A-1-B#12	2Z75-1-B#11	1SJ3-1-R#4	1XJR-1-A#1	2Z75-1-B#9	1QU2-1-T#9	Mg2+	1N32-1-Y+1N32#2	Mg2+
1N78-1-C#4	3T1Y-1-A#132	2GDI-1-X#4	2R8S-1-R#7	3NKB-1-B#3	3OXE-1-A#6	MN2+	4FAR-1-A#30	Mg2+
1QU2-1-T#5	3T1Y-1-A#147	2GDI-1-X#5	3T1Y-1-A#73	5TBW-1-1+5TBW#87	3T1Y-1-A#101	Mg2+	5BTM-1-A#2	Mg2+
1XJR-1-A#2	3T1Y-1-A#164	2QBZ-1-X#11	3T1Y-1-A#77	5J7L-1-AA#16	3ZGZ-1-B#8	Mg2+	6CB3-1-B#5	CD2+
1XJR-1-A#4	4FAR-1-A#12	3T1Y-1-A#66	3U4M-1-B#9	5J7L-1-DA#2	4FAR-1-A#16	Mg2+	6CK5-1-A#1	BA2+
1YVP-1-C+1YVP#1	4FAR-1-A#1	4RGE-1-C#8	4FAR-1-A#37	5J7L-1-DA#101	4YCO-1-D#2	Mg2+	6DLR-1-A#1	Mg2+
2AZX-1-D#2	4JRC-1-B#5	5D8H-1-A#3	5AOX-1-C#5	4Y4O-1-2A#146	4YCP-1-B#3	Mg2+	5T83-1-A#3	SR2+
2DLC-1-Y#1	4JRC-1-B#6	5Y85-1-D#4	5FJ0-1-C#3	5TBW-1-1+5TBW#94	5D8H-1-A#8	Mg2+ and Na+	4V7L-1-AW#12	Mg2+
2DRA-1-B#4	4QLM-1-A#5	6PRV-1-A#6	5FJ1-1-A#4	5J7L-1-AA#147	5HR6-1-C#9	No	4V88-1-A6#123	Mg2+
2QBZ-1-X#1	4QLM-1-A#8	6UFG-1-A#12	6PMO-1-B#8	5TBW-1-1+5TBW#318	5HR7-1-D#7	No	4V88-1-A6#74	Mg2+
2R8S-1-R#10	4YCO-1-D#3	6UFG-1-B#8	7KD1-1-A#3	4Y4O-1-2A#169	6PRV-1-A#1	Mg2+	4V88-1-A6#89	Mg2+
2Z75-1-B#12	4YCP-1-B#6	6WJR-1-X#5	5TBW-1-1+5TBW#119	5E81-1-1K#8	6UFG-1-A#17	Mg2+	4Y4O-1-2A#32	Mg2+
3DD2-1-B#1	5BTP-1-B#3	5J7L-1-DA#20	5TBW-1-1+5TBW#63	5J7L-1-DA#166	7JRR-1-A#4	Mg2+	5IBB-1-1L#5	Mg2+
3G9C-1-Q#15	5CKI-1-D#2	4V88-1-A6#62	4Y4O-1-2A#78	5J7L-1-DA#22	7JRR-1-A#8	No	5J7L-1-AA#102	Mg2+
3HHN-1-E#11	5SWD-1-B#7	4V88-1-A6#147	5TBW-1-1+5TBW#17	5J7L-1-DA#40	5J7L-1-AA#115	one Mg2+ 3.4 angstrom	5J7L-1-DA#265	Mg2+
3LA5-1-A#9	5T5A-1-A#2	5TBW-1-1+5TBW#173	4Y4O-1-2A#221	5TBW-1-1+5TBW#170	5TBW-1-1+5TBW#316	No	5J7L-1-DA#90	Mg2+
3NKB-1-B#8	5U3G-1-B#1	5J7L-1-AA#121	4Y4O-1-2A#16	5TBW-1-1+5TBW#19	5E81-1-1K#4	Mg2+	5TBW-1-1+5TBW#198	Mg2+
3OXE-1-A#1	5XTM-1-B#1	5TBW-1-AS#2	5TBW-1-1+5TBW#188	5TBW-1-1+5TBW#250	5TBW-1-1+5TBW#3	Mg2+	5TBW-1-1+5TBW#21	Mg2+
3OXE-1-A#2	5XTM-1-D#7	4V88-1-A6#137	5J7L-1-DA#24	5TBW-1-1+5TBW#25	4V8B-1-AB#9	No	6GSJ-1-1K#2	one Mg2+ 3.3 one Mg2+ 3.6
3OXE-1-A#7	6CK5-1-A#8	5TBW-1-1+5TBW#5	5E81-1-1K#6	5TBW-1-1+5TBW#65			6OF1-1-1w#5	Mg2+
3Q3Z-1-V#9	6DME-1-A#3	4Y4O-1-2A#291	5J7L-1-AA#57	6GSJ-1-1K#4
3T1Y-1-A#29	6E8S-1-A#4	4Y4O-1-2A#36	5J7L-1-DA#241
3T1Y-1-A#59	6E8S-1-A#5	5J7L-1-DA#234	4Y4O-1-2A#219
3TZR-1-A+3TZR#5	6N2V-1-A#3	5J7L-1-DA#144	5TBW-1-1+5TBW#49
3ZGZ-1-B#3	6N5P-1-A#10	5J7L-1-AA#128	5J7L-1-DA#99
4C7O-1-E#5	6N5P-1-A#8	4Y4O-1-2A#274	5TBW-1-1+5TBW#293
4FAR-1-A#13	6PRV-1-A#7		4V88-1-A6#59
4FAR-1-A#17	6PRV-1-A#8
4JF2-1-A#7	2UXC-1-X+2UXC#1
4LX6-1-A#7	1XMQ-1-X+1XMQ#1
4RGE-1-C#2	5J7L-1-DA#37
4Y1M-1-B#2	5E81-1-3L#4
4Y1M-1-B#9	5J7L-1-DA#156
5CKI-1-D#3	4Y4O-1-2A#285
5D5L-1-A#6	4Y4O-1-2A#37
5HC9-1-D#3	4V90-1-AV#9
5HR6-1-C#1	4Y4O-1-2A#91
5HR7-1-D#1	5TBW-1-1+5TBW#154
5NS4-1-C#2	5J7L-1-AA#100
5NWQ-1-A#2	4Y4O-1-2A#187
6ASO-1-I#6	5J7L-1-DA#60
6ASO-1-I#9	5J7L-1-AA#35
6CB3-1-B#12	5J7L-1-DA#233
6CU1-1-A#9	5J7L-1-DA#30
6E8U-1-B#2	5J7L-1-DA#35
6P2H-1-A#3	4Y4O-1-2A#262
6UFJ-1-C#7	4Y4O-1-2A#66
6WJR-1-X#10	4Y4O-1-2A#140
6WJR-1-X#11	4Y4O-1-2A#134
7D7W-1-A#6	4V88-1-A6#135
7D81-1-A#5	5TBW-1-1+5TBW#312
7K16-1-P#1	5TBW-1-1+5TBW#307
1MMS-1-C#3	5TBW-1-1+5TBW#60
2QBZ-1-X#14	4Y4O-1-2A#153
4ENC-1-A#2	4Y4O-1-2A#149
6PMO-1-B#2	5TBW-1-1+5TBW#194
1YLS-1-B#7	5TBW-1-1+5TBW#135
4B3R-1-Z+4B3R#3	4V88-1-A6#29
2DLC-1-Y#4	5TBW-1-1+5TBW#50
2R8S-1-R#9	5TBW-1-1+5TBW#206
5Y85-1-D#2	5E81-1-3L#1
7ELQ-1-A#4	4V88-1-A6#168
5J7L-1-DA#200	5TBW-1-1+5TBW#171
4V88-1-A6#3	5TBW-1-1+5TBW#289
5IB7-1-3L#1	5IB7-1-3L#8
5E81-1-3L#3	5J7L-1-DA#268
5TBW-1-1+5TBW#82	5TBW-1-1+5TBW#197
5J7L-1-DA#18	5TBW-1-1+5TBW#70
4Y4O-1-2A#34	5E81-1-2K#1
6CFJ-1-1x#8	5TBW-1-1+5TBW#315
4V88-1-A6#1	5IBB-1-1L#6
5TBW-1-1+5TBW#297	5J7L-1-DA#229
6GSJ-1-1K#5	5J7L-1-DA#250
4V88-1-A6#140	4Y4O-1-2A#212
5J7L-1-AA#51	5J7L-1-DA#257
6GSJ-1-3L#7	4V90-1-AV#6
4Y4O-1-2A#208	4V88-1-A6#102
5TBW-1-1+5TBW#145	4V88-1-A6#81
5J7L-1-AA#10	5J7L-1-DA#33
5TBW-1-1+5TBW#84	5TBW-1-1+5TBW#314
6CFJ-1-1x#4	4V8D-1-CD#6
4V88-1-A6#87	4V88-1-A6#138
4V88-1-A6#152	4Y4O-1-2A#207
5J7L-1-AA#40	5J7L-1-DA#173
5J7L-1-DA#114	5J7L-1-DA#261
5E81-1-2K#13	4Y4O-1-2A#260
4Y4O-1-2A#19	5TBW-1-1+5TBW#128
5J7L-1-DA#208	4Y4O-1-2A#270
4V8B-1-AB#5	4Y4O-1-2A#141
5TBW-1-1+5TBW#220	4Y4O-1-2A#84
5TBW-1-1+5TBW#86	5J7L-1-DA#244
5TBW-1-AS#1	4V8B-1-AB#10
5J7L-1-DA#117	5E81-1-1K#5
5J7L-1-AA#157	5IBB-1-1L#3
5J7L-1-DA#108	5J7L-1-AA#88
5TBW-1-1+5TBW#141
5TBW-1-1+5TBW#117
5J7L-1-DA#86
4Y4O-1-2A#174
5J7L-1-AA#42
5TBW-1-1+5TBW#72
5E81-1-3L#6
5J7L-1-DA#68
5TBW-1-1+5TBW#172
5TBW-1-1+5TBW#209
4V88-1-A6#162
5TBW-1-1+5TBW#276
5TBW-1-1+5TBW#127
4V7L-1-AW#2
5FDV-1-1B#5
5E81-1-2K#8
5TBW-1-1+5TBW#240
5J7L-1-AA#19
5J7L-1-DA#283
5J7L-1-DA#248
4V8D-1-CD#4
4V8D-1-CD#5
4Y4O-1-2A#245
4Y4O-1-2A#218
4Y4O-1-2A#45
5E81-1-3L#5
4V88-1-A6#132
5J7L-1-DA#129
4Y4O-1-2A#196
5E81-1-1K#2
5IB7-1-3L#5
5J7L-1-DB#2
5TBW-1-1+5TBW#321
5E81-1-2K#11
5J7L-1-DA#32
5J7L-1-DA#12
5J7L-1-AA#53
5TBW-1-1+5TBW#116
5IB7-1-3L#2
4V8B-1-AB#3
6GSJ-1-1K#8
4Y4O-1-2A#92
5TBW-1-1+5TBW#169
6GSJ-1-1K#7

## Sheet: Selected MgRNA Rep Sites
10110_3ucu_R_1
10110_2qou_A_1547
10110_3df1_A_2025
10110_4gar_A_3021
10110_4gar_A_3027
10110_4gaq_A_1630
10110_4pec_A_3063
10110_4dv6_A_1687
10110_3ofr_A_3002
10110_3oas_A_3003
10110_3v27_A_3358
10110_3v23_A_3404
10110_3v23_A_3407
10110_4qcz_A_3516
10110_4dha_A_3800
10110_3v7e_C_919
10110_3v2e_A_1747
10120_3orb_B_609
10120_4dv1_A_1602
10120_2a43_A_201
10120_1f27_A_35
10120_3oar_A_1536
10120_2r8s_R_1003
10120_4oog_D_101
10120_354d_B_204
10120_3df1_A_2109
10120_3orb_A_2924
10120_3ofy_A_1553
10120_4tp4_A_1631
10120_3i1q_A_1564
10120_2avy_A_1574
10120_4tow_A_1633
10120_2qam_B_3206
10120_4dr2_A_1655
10120_4ji6_A_1641 # chimera add steric only, and delete two nonstandard residues
10120_2qbe_B_3240
10120_1m90_A_8053
10120_1vs5_A_1601
10120_1vs8_B_2962
10120_2qbe_B_3418
10120_4gau_A_3085
10120_4tp3_A_3094
10120_4ji1_A_1713
10120_3ofd_A_3013
10120_2i2v_B_3017
10120_3v27_A_3344
10120_4nw1_A_3346
10120_3v29_A_3365
10120_3v2f_A_3382
10120_4nvv_A_3400
10120_3v2d_A_3414
10120_3v23_A_3492
10120_4qcv_A_3479
10120_3v29_A_3542
10120_3v29_A_3563
10120_3v2f_A_3570
10120_4dhc_A_3671
10120_4dhb_A_1779
10120_4nxm_A_1794
12126_4qcr_A_3752
12126_3v27_B_215
12126_3r8t_A_3008
12126_3q3z_V_4
12126_3ofc_A_3013
12126_3i1t_A_3016
12126_2z4n_B_2996
12126_2zxu_C_79
13009_4kj2_A_1619
13009_3b4c_B_301
13009_2qp0_A_1544
13009_1vs7_A_1545
13009_4tpe_A_1603
13009_3r1l_C_1021
13009_3cd6_0_8005
13009_3owi_A_104
13009_1k73_A_8081
13009_3ccu_0_8006
13009_3cxc_0_8007
13009_1hr2_A_3
13009_2qbe_B_3141
13009_4kj7_A_3030
13009_4gau_A_3038
13009_2i2p_A_1602
13009_3ofz_A_2987
13009_4gar_A_3085
13009_2qam_B_3492
13009_1vqm_0_8118
13009_2i2v_B_3008
13009_2awb_B_3013
13009_3v27_A_3443
13009_4kj3_A_3112
10130_3v2e_A_1741
10130_4tp4_A_1603
10130_4gas_A_1603
10130_1d4r_B_302
10130_3d2g_A_81
10130_3oxb_B_112
10130_4ji7_A_1612
10130_3ivk_M_128
10130_4gas_A_1625
10130_4tpb_A_3029
10130_2qam_B_3164
10130_2avy_A_1580
10130_2i2u_A_1584
10130_1vq9_0_8068
10130_4too_A_3072
10130_4gar_A_3077
10130_3cpw_0_8088
10130_4dr6_A_1688
10130_2qox_B_3012
10130_3v2f_A_3201
10130_4dv6_A_1834
10130_4nw1_A_3257
10130_4nvz_A_3304
10130_4dh9_A_1918
10130_3v23_A_3354
10130_4qcr_A_3383
10130_4dhc_A_3625
10130_4nvx_A_3624
10130_4qct_D_303
10130_4dha_A_3721
10130_3i1t_A_2977
10210_1vq9_0_8075
10210_4tom_A_3123
10250_2r8s_R_1004
10250_4dv5_A_1625
10250_4ji7_A_1654
10250_2otj_0_8097
10250_3v23_A_3310
10250_4dr2_A_1761
10270_3zgz_B_1078
10270_1hr2_A_5
10270_2qov_B_2932
10270_4kj8_A_1631
10270_4nxm_A_1685
10270_4ji4_A_1706
10270_3ofq_A_3014
10270_3v25_A_3284
10270_4dhc_A_3375
10270_4dha_A_3507
10270_4dha_A_3677
10290_3cxc_0_8011
10290_2qbc_B_3099
10290_2i2u_A_1560
10290_3df2_B_3164
10290_2qbk_B_2941
10360_2qex_0_8096
10380_4ji3_A_1714
10395_3v6u_A_1653
10440_1ntb_B_1
11000_4too_B_201
11000_4pe9_A_1615
11000_4gd2_A_1601
11000_3mum_R_670
11000_3la5_A_1
11000_1yls_B_240
11000_4tpe_A_1602
11000_4enc_A_102
11000_4tp7_A_3004
11000_1tra_A_79
11000_4tov_A_3008
11000_3i1p_A_2908
11000_1y26_X_105
11000_4gas_A_1607
11000_4ji1_A_1610
11000_3oas_A_2913
11000_2qan_A_2062
11000_4dv1_A_1613
11000_4gar_A_3013
11000_3oar_A_1547
11000_2i2u_A_1557
11000_2qbc_B_3104
11000_3i1o_A_1548
11000_3df4_B_3127
11000_3df2_B_3151
11000_2qow_A_1569
11000_3i1s_A_1560
11000_4tp6_A_1633
11000_4gau_A_3058
11000_3ofo_A_1574
11000_3og0_A_2945
11000_1vs8_B_2946
11000_4ji7_A_1646
11000_2qbb_A_2283
11000_2qbb_A_2360
11000_4gau_A_3074
11000_4dr2_A_1694
11000_3v26_A_1690
11000_4dr7_A_1690
11000_3v2e_A_1701
11000_1vs6_B_3010
11000_4kjb_A_3132
11000_3i20_B_123
11000_3v25_A_3270
11000_3v25_A_3271
11000_4nvx_A_3265
11000_3v25_A_3299
11000_3v23_A_3317
11000_3v2d_A_3300
11000_4nw1_A_3314
11000_3v25_A_3327
11000_3v25_A_3330
11000_3v25_A_3343
11000_3v27_A_3348
11000_4qcn_A_3348
11000_3v25_A_3359
11000_3v27_A_3360
11000_3v29_A_3379
11000_3v27_A_3392
11000_3v25_A_3401
11000_3v25_A_3410
11000_4qcp_A_3450
11000_4dhc_A_3491
11000_4nvx_A_3491
11000_3v23_A_3526
11000_4qd1_A_3549
11000_4qcn_B_3009
11000_4tp5_A_3075
11000_3v28_A_1748
11000_4dv5_A_1827
11001_4tpa_A_1601
11001_3ox0_A_101
11001_2qow_A_1543
11001_1xjr_A_101
11001_4tow_A_1602
11001_1yls_B_241
11001_4gau_A_3003
11001_4m2z_C_101
11001_4tpd_A_3005
11001_4dr4_A_1622
11001_2qbz_X_204
11001_1qu2_T_1203
11001_4ji1_A_1607
11001_4oji_A_105
11001_2qbz_X_205
11001_2qbh_A_1547
11001_3hhn_C_1022
11001_3i20_A_2908
11001_4tp4_A_1606
11001_4pec_A_3006
11001_2qam_B_3032
11001_3td0_B_6000
11001_4tox_A_3008
11001_2qbe_B_3038
11001_3ofb_A_1540
11001_4kj6_A_1608
11001_4gau_A_3009
11001_2qbc_B_3052
11001_4tpe_A_1610
11001_2qbc_B_3058
11001_3i22_A_2913 # chimera add steric only
11001_2z4k_A_1553
11001_2qbj_A_1552
11001_4enb_A_111
11001_2z4m_A_1554
11001_3owi_A_118
11001_4too_A_3014
11001_3ofx_A_1547
11001_4dv1_A_1617
11001_4dr4_A_1744
11001_2qow_A_1561
11001_1q7y_A_8019
11001_2i2u_A_1561
11001_4gau_A_3020
11001_4tp8_A_1620
11001_2i2v_B_2924
11001_4gaq_A_1621
11001_2qam_B_3124
11001_2qbk_B_2926
11001_4gau_A_3025
11001_4ji5_A_1625
11001_4gar_A_3025
11001_3owi_B_117
11001_3i1q_A_1558
11001_2qbe_B_3151
11001_4duz_A_1649
11001_3ofd_A_2931
11001_3or9_A_1561
11001_3oat_A_2931
11001_4dv3_A_1631
11001_2qbd_A_2182
11001_4gaq_A_1631
11001_3ofq_A_2939
11001_2qbk_B_2940
11001_1hr2_B_13
11001_2qp0_A_1579
11001_2qbc_B_3229
11001_3i20_A_2945
11001_3df4_B_3251
11001_2qbd_A_2264
11001_3ofq_A_2951
11001_2aw4_B_2951
11001_2i2v_B_2954
11001_3og0_A_2955
11001_2qan_A_2324
11001_3og0_A_2958
11001_4gar_A_3058
11001_3df3_A_2360
11001_2i2p_X_62
11001_1yj9_0_8083
11001_4gau_A_3077
11001_3og0_A_2986
11001_3oat_A_2986
11001_4gau_A_3084
11001_4dv5_A_1685
11001_3v2c_A_1685
11001_2otl_0_8092
11001_3v22_A_1692
11001_3i1p_A_3036
11001_3v2f_A_3291
11001_4gau_A_3094
11001_4gau_A_3096
11001_4dr6_A_1698
11001_2qp1_B_3002
11001_1vs8_B_3002
11001_4qcr_A_3363
11001_2qox_B_3008
11001_3v2d_A_3108
11001_2qox_B_3009
11001_4gar_A_3122
11001_4qcs_A_3129
11001_3v2d_A_3193
11001_4peb_B_203
11001_3v2d_A_3217
11001_3v25_A_3280
11001_3v25_A_3287
11001_3v2d_A_3285
11001_3v23_A_3308
11001_4nw1_A_3297
11001_4qcv_A_3299
11001_4qcv_A_3307
11001_3v23_A_3327
11001_3v23_A_3330
11001_3v2d_A_3311
11001_3v2d_A_3317
11001_4qct_A_3325
11001_3v23_A_3347
11001_3v2d_A_3331
11001_3v23_A_3385
11001_4qcn_A_3369
11001_3v29_A_3384
11001_3v2d_A_3374
11001_3v29_A_3395
11001_3v2f_A_3396
11001_3v29_A_3412
11001_3v2d_A_3413
11001_4dhc_A_3422
11001_3v23_A_3442
11001_3v27_A_3434
11001_3v27_A_3452
11001_4qd1_A_3465
11001_3v27_A_3514
11001_4qcr_A_3547
11001_4dha_A_3584
11001_3v27_A_3590
11001_4qcp_A_3566
11001_3v27_A_3589
11001_4dha_A_3645
11001_4tox_B_201
11001_3v2d_A_3189
11002_4tp8_A_1612
11002_4un3_A_1082
11002_4tp7_B_203
11002_2qam_B_3001
11002_2qp0_A_1543
11002_1vs5_A_1544
11002_4p5j_A_102
11002_4m4o_B_102
11002_2qbc_B_3008
11002_1xjr_A_201
11002_1hq1_B_1802
11002_3i1t_D_2999
11002_3egz_B_502
11002_3owz_A_103
11002_1f27_A_36
11002_4gau_A_3004
11002_4dr2_A_1621
11002_3zgz_B_1077
11002_4gau_A_3005
11002_4m30_C_101
11002_4gaq_A_1605
11002_2qp0_A_1547
11002_4gau_A_3006
11002_2qbe_B_3032
11002_3hhn_C_1023
11002_1qu2_T_1205
11002_2qam_B_3038
11002_2qbc_B_3040
11002_3zgz_B_1080
11002_3oxd_A_110
11002_4gau_A_3008
11002_2qam_B_3044
11002_2qbc_B_3046
11002_4gar_A_3009
11002_2qam_B_3056
11002_3df4_B_3058
11002_2awb_B_2914
11002_1vs7_A_1554
11002_3q3z_A_85
11002_4gas_A_1613
11002_2qba_B_3072
11002_4gau_A_3014
11002_2qbc_B_3081
11002_1vqo_0_8021
11002_4ton_A_1616
11002_2qam_B_3090
11002_4duz_A_1618
11002_2qbk_B_2924
11002_4tpe_A_1621
11002_2qbc_B_3140
11002_2qam_B_3145
11002_3hhn_E_1022
11002_1vqo_0_8032
11002_4gau_A_3026
11002_4dv0_A_1628
11002_4ton_A_1627
11002_4gaq_A_1627
11002_3oxb_B_130
11002_2avy_A_1569
11002_3oaq_A_1561
11002_2i2u_A_1571
11002_4gaq_A_1632
11002_3og0_A_2935
11002_2qam_B_3201
11002_2qao_B_3201
11002_1vs8_B_2939
11002_4tp6_A_1636
11002_4gau_A_3036
11002_1yi2_0_8037
11002_2qoz_B_2942
11002_3i1n_A_2943
11002_1q86_A_8040
11002_2qbc_B_3245
11002_1vqo_0_8058
11002_1k73_A_8045
11002_2i2t_B_2950
11002_4ji5_A_1648
11002_1vs6_B_2952
11002_4dv7_A_1650
11002_4gau_A_3049
11002_1vq5_0_8051
11002_1nji_A_8052
11002_4gau_A_3055
11002_2i2u_X_358
11002_1yhq_0_8064
11002_4tpd_A_3063
11002_4gar_A_3066
11002_4too_A_3067
11002_3i1p_A_2971
11002_4tpb_A_3074
11002_4dr4_A_1697
11002_4tox_A_3080
11002_3ofz_A_2986
11002_4gau_A_3086
11002_4gar_A_3086
11002_1k8a_A_8091
11002_2qov_B_2992
11002_3df2_B_3531
11002_4gar_A_3098
11002_3ofr_A_3006
11002_2qao_B_3614
11002_2qox_B_3014
11002_4qcr_A_3331
11002_4tp3_A_3118
11002_4tpb_A_3122
11002_4tov_A_3122
11002_4tp3_A_3124
11002_4qct_A_3266
11002_3v25_A_3278
11002_3v2d_A_3267
11002_4qcp_A_3272
11002_4dh9_A_1891
11002_3v2f_A_3289
11002_3v25_A_3305
11002_3v25_A_3312
11002_3v25_A_3315
11002_4qcv_A_3316
11002_4qcp_A_3319
11002_3v27_A_3332
11002_4nvz_A_3330
11002_4dh9_A_1936
11002_3v29_A_3351
11002_4qcn_A_3340
11002_4qcx_A_3340
11002_3v2d_A_3355
11002_3v23_A_3395
11002_4qcz_A_3387
11002_3v29_A_3424
11002_3v27_A_3425
11002_3v29_A_3430
11002_4dhc_A_3430
11002_4qcx_A_3439
11002_3v27_A_3455
11002_3v23_A_3481
11002_4qcv_A_3484
11002_4qcx_A_3495
11002_3v27_A_3548
11002_4qcn_A_3540
11002_3v29_A_3553
11002_4qd1_A_3574
11002_4qcz_A_3579
11002_4qcn_A_3691
11002_4qcn_A_3738
11002_4nxm_A_1699
11003_2qou_A_1543
11003_4dv1_A_1605
11003_4tp7_A_3006
11003_3la5_A_5
11003_1vs7_A_1548
11003_4tpd_A_3007
11003_3df2_B_3038
11003_4tp7_A_3009
11003_2qbe_B_3044
11003_3ox0_A_112
11003_4tp0_A_1612
11003_2qam_B_3066
11003_2qam_B_3072
11003_4gaq_A_1614
11003_3cpw_0_8015
11003_1hr2_A_7
11003_4jf2_A_117
11003_2qbe_B_3090
11003_1m1k_A_8017
11003_4gau_A_3018
11003_4gau_A_3022
11003_4dr2_A_1640
11003_2qox_B_2928
11003_2z4n_B_2930
11003_3ccu_0_8026
11003_4duy_A_1629
11003_4tol_A_1628
11003_2qou_A_1572
11003_4peb_A_3031
11003_3ofc_A_2936
11003_1vs8_B_2937
11003_3ofd_A_2938
11003_4peb_A_3036
11003_2qao_B_3214
11003_4gau_A_3037
11003_3cxc_0_8037
11003_2qam_B_3221
11003_4tp7_A_3040
11003_3cxc_0_8040
11003_3ccq_0_8045
11003_1q86_A_8045
11003_4gar_A_3050
11003_4tpb_A_3054
11003_2qbj_A_1596
11003_3v24_A_1666
11003_3i22_A_3022
11003_4dr7_A_1672
11003_4pec_A_3075
11003_3v22_A_1685
11003_4gau_A_3082
11003_1qvf_0_8091
11003_3orb_A_2991
11003_2qoz_B_2992
11003_2qbc_B_3614
11003_3i22_A_3018
11003_3v25_A_3288
11003_4qd1_A_3311
11003_4qcv_A_3329
11003_3v29_A_3355
11003_3v2d_A_3367
11003_4dhc_A_3377
11003_3v2d_A_3376
11003_4qcp_A_3395
11003_4qcz_A_3405
11003_3v29_A_3416
11003_3v27_A_3444
11003_4qd1_A_3481
11003_4qcz_A_3492
11003_4qcz_A_3507
11003_3v27_A_3567
11003_4qcp_A_3579
11003_4nvz_A_3592
11003_4gau_A_3131
11004_3df3_A_2023
11004_3ccv_0_8008
11004_2qbe_B_3072
11004_2qoz_B_2920
11004_4gaq_A_1619
11004_3oar_A_1561
11004_3og0_A_2937
11004_3cxc_0_8035
11004_3r8t_A_2945
11004_4gar_A_3047
11004_1yhq_0_8070
11004_3df2_B_3499
11004_3oat_A_2997
11004_3oas_A_3000
11004_3og0_A_3017
11004_3v2f_A_3199
11004_4nw1_A_3305
11004_3v27_A_3330
11004_3v2d_A_3329
11004_3v29_A_3383
11004_4dha_A_3874
11004_2qp0_A_1576
11005_1vq5_0_8060
11005_1yij_0_8091
11005_3ofz_A_2997
11005_3v25_A_3286
11110_3owz_A_102
11110_3ofy_A_1538
11110_4en5_A_109
11110_3cc7_0_8010
11110_2qb9_A_2060
11110_2qbc_B_3117
11110_1vvz_A_1640
11110_4gas_A_1641
11110_2i2p_A_1585
11110_4gau_A_3071
11110_2qex_0_8093
11110_2awb_B_3005
11110_2qov_B_3011
11110_4tp3_A_3114
11110_4nvv_A_3590
11120_1yhq_0_8021
11120_3cd6_0_8004
11120_4tpe_A_1604
11120_4tpe_A_1607
11120_2yif_Z_1115
11120_4kj9_A_3081
11120_4tpe_A_1614
11120_2qam_B_3085
11120_4tpe_A_1633
11120_4gar_A_3043
11120_2aw4_B_2976
11120_3ofq_A_2997
11120_1vq8_0_8070
11120_1vq5_0_8062
11120_3v2e_A_1666
11120_3df4_B_3532
11120_3ofc_A_3007
11120_4dr3_A_1708
11120_4dr5_A_1712
11120_3v2d_A_3253
11120_3v25_A_3310
11120_3v2f_A_3316
11120_3v2f_A_3323
11120_3v23_A_3403
11120_4qcr_A_3398
11120_3v2d_A_3408
11120_3v2f_B_207
11120_3v2e_A_1742
12006_2qbe_B_3235
12006_4tpd_A_3039
12006_4tpd_A_3052
12006_4tpd_A_3074
12006_4tpd_A_3079
12006_4tpd_A_3080
12006_4tpd_A_3091
12006_4tpd_A_3102
12006_4tpd_A_3112
12006_4tpc_A_1605
12006_4tpc_A_1608
12006_4tpc_A_1620
12006_4tpc_A_1628
12006_4tpb_A_3023
12006_4tpb_A_3046
12006_4tpb_A_3068
12006_4tpb_A_3088
12006_4tpb_A_3109
12006_4tp9_A_3026
12006_4tp9_A_3077
12006_4tp9_B_201
12006_4tp7_A_3115
12006_4tp5_A_3121
12006_4tp5_A_3131
12006_4tp3_A_3011
12006_4tp3_A_3024
12006_4tox_A_3078
12006_4tox_A_3123
12006_4tov_A_3020
12006_4tov_A_3041
12006_4tov_A_3059
12006_4tov_A_3088
12006_4tom_A_3063
12006_4tol_A_1618
12006_4qd1_A_3294
12006_4qd1_A_3368
12006_4qcz_A_3334
12006_4qcz_A_3342
12006_4qcz_A_3396
12006_4qcz_A_3434
12006_4qcz_A_3526
12006_4qcz_A_3548
12006_4qcx_A_3328
12006_4qcx_A_3332
12006_4qcv_A_3489
12006_4qcu_A_3129
12006_4qct_A_3424
12006_4qcr_A_3334
12006_4qcr_A_3407
12006_4qcn_A_3377
12006_4qcn_A_3638
12006_4oji_A_104
12006_4nxm_A_1639
12006_4nw1_A_3309
12006_4ji6_A_1602
12006_4gau_A_3072
12006_4gar_A_3081
12006_4dr5_A_1690
12006_4dr2_A_1624
12006_4dha_A_3676
12006_4dha_A_3739
12006_4ari_B_1076
12006_3v2e_A_1667
12006_3v29_A_3346
12006_3v29_A_3506
12006_3v27_A_3364
12006_3v27_A_3505
12006_3v25_A_3304
12006_3v23_A_3570
12006_3r8t_A_3007
12006_3r8t_A_3014
12006_3r8s_A_3011
12006_3r1l_F_1019
12006_3q3z_V_85
12006_3oxm_A_101
12006_3ox0_B_111
12006_3ora_A_1570
12006_3og0_A_2950
12006_3ofz_A_3029
12006_3ofy_A_1545
12006_3ofr_A_2922
12006_3ofc_A_3015
12006_3oat_A_2936
12006_3nkb_B_205
12006_3la5_A_4
12006_3i20_A_3026
12006_3df3_A_2273
12006_3d2g_B_79
12006_3cxc_0_8018
12006_3cxc_0_8034
12006_3cxc_0_8080
12006_3cxc_0_8086
12006_3cpw_0_8018
12006_3ccv_0_8023
12006_3ccu_0_8007
12006_3cc7_0_8048
12006_3cc2_0_8022
12006_2qoz_B_2926
12006_2qbz_X_203
12006_2otj_0_8048
12006_2nug_E_505
12006_1yls_B_246
12006_1yjn_0_8031
12006_1yjn_0_8052
12006_1vq6_0_8023
12006_1vq6_0_8074
12006_1mms_C_257
12006_6tna_A_78
12006_4pqv_A_102
12006_3ofz_A_2988
12006_4dr4_A_1782
12006_3v2f_A_3184
12006_4dv6_A_1826
11130_3q3z_V_82
11130_462d_A_507
11130_3og0_A_2911
11130_4ji8_A_1619
11130_3ofz_A_2930
11130_4gau_A_3032
11130_2qbf_A_1589
11130_1vq8_0_8084
11130_3ofd_A_2974
11130_4gau_A_3075
11130_1yhq_0_8087
11130_2i2t_B_3011
11130_1vs8_B_3011
11130_3v23_A_3352
11130_4qct_A_3574
11210_3u2e_C_5
11210_2i2v_B_3005
11250_4kj6_A_1630
11250_2qow_A_1596
11345_2wdg_Z_202
12007_4tpd_A_3125
12007_4tp7_A_3024
12007_4tp7_A_3036
12007_4tp5_A_3064
12007_4tox_A_3075
12007_4tox_A_3110
12007_4tom_A_3090
12007_4qd1_A_3370
12007_4qcz_A_3420
12007_4qcx_A_3296
12007_4qct_A_3326
12007_4qcn_A_3315
12007_4qcn_A_3331
12007_4qcn_A_3390
12007_4nxm_A_1716
12007_4nw1_A_3391
12007_4kiz_A_3078
12007_4ji8_A_1604
12007_4ji3_A_1668
12007_4ji2_A_1634
12007_462d_B_502
12007_3v2f_B_208
12007_3v27_A_3394
12007_3q3z_V_83
12007_3oww_A_103
12007_3oar_A_1545
12007_3hhn_E_1021
12007_3cxc_0_8015
12007_3cc2_0_8052
12007_4dr2_A_1764
12116_4kj5_A_3101
12116_4dr2_A_1746
12116_3oxm_A_102
12116_3ox0_B_114
12116_3ofb_A_1570
12116_3df4_B_3528
12116_3df4_B_3575
12136_4tpd_A_3126
12136_4tpd_A_3129
12246_3bo2_B_2
12246_4g5v_A_1691
12256_3q1r_B_349
12276_4qcy_A_3022
12277_2wdk_Z_202
13008_4far_A_401
13008_3cxc_0_8001
13008_2r8s_R_1001
13008_1j1u_B_1501
13008_3cxc_0_8003
13008_4gas_A_1604
13008_3df1_A_2021
13008_2qbe_B_3028
13008_3cxc_0_8006
13008_2qou_A_1553
13008_3cxc_0_8016
13008_3ccu_0_8019
13008_3i1s_A_1551
13008_3ofc_A_2925
13008_1vqo_0_8029
13008_2i2t_B_2928
13008_4kj1_A_3030
13008_2qam_B_3217
13008_2qbe_B_3476
13008_3df2_B_3488
13008_4peb_A_3086
13008_3oas_A_3005
13008_1vs8_B_3007
13008_4tox_A_3115
13008_4dhc_A_3436
13128_1q81_A_8033
13128_1vqo_0_8002
20101_1q86_C_8065
20101_4a17_0_8
20101_4lfc_A_1737
20101_3v27_A_3459
20110_3oat_A_2918
20110_3ofq_A_2924
20110_2qoy_A_1564
20110_4dr4_A_1654
20110_4dr6_A_1648
20110_2qp0_A_1593
20110_4bpn_A_5055
20110_4dv4_A_1688
20110_3v26_A_1699
20110_4tpb_A_3092
20110_3v28_A_1725
20110_3v25_A_3421
20110_4qd1_A_3464
20110_2qbj_A_1561
20110_4dr2_A_1776
20110_4ji6_A_1791
20110_3v23_A_3601
20110_3td0_B_5000
20110_4dv0_A_1610
20110_4nxn_A_1626
20110_2i2u_A_1589
20110_4dr2_A_1668
20110_3df3_A_2312
20110_4bpo_A_5068
20110_3i22_A_3033
20110_4dr4_A_1957
20211_4p9r_A_613
20211_4gar_A_3018
20211_1vs5_A_1579
20211_4bpo_A_5077
20211_4dr4_A_1953
20211_3v2d_A_3558
20211_4dr2_A_1752
20220_3orb_A_2905
20220_3ofy_A_1
20220_4dr6_A_1602
20220_2aw4_B_2907
20220_2r20_A_17
20220_2fqn_B_201
20220_4nxm_A_1612
20220_1vs7_A_1558
20220_2qb9_A_2157
20220_4tou_A_1627
20220_3oxe_A_133
20220_2qow_A_1574
20220_3v24_A_1644
20220_2qp1_B_2952
20220_4tom_A_3102
20220_3v26_A_1737
20220_3v2d_A_3259
20220_2qou_A_1599
20220_4dha_A_3607
20220_4nvz_A_3615
20220_3v23_B_212
20220_3v27_A_3625
20220_2oe5_A_104
20220_3ivk_M_123
20220_462d_B_505
20220_1egk_C_4
20220_1yls_D_344
20220_3hhn_E_1027
20220_4bpp_A_5027
20220_4bpe_A_5027
20220_4bpo_A_5032
20220_2qal_A_2349
20220_2qbc_B_3351
20220_4bpp_A_5068
20220_3ofq_A_3034
20220_4qcs_A_3148
20220_4dr6_A_1813
20220_3v23_A_3448
20220_4qcr_A_3578
20220_4dha_A_3609
20330_3og0_A_2904
20330_2qba_B_3014
20330_4bpp_A_5000
20330_1nuj_G_421
20330_2i2v_B_2956
20330_4bpo_A_5074
20330_2qov_B_2984
20330_3v2f_A_3479
20330_4nvx_A_3522
20330_3p49_A_736
20330_1jzv_C_300
20330_3hax_E_200
20330_3hhn_C_60
20330_3hhn_C_1025
20330_2qbh_A_1561
20330_4bpp_A_5024
20330_4gas_A_1630
20330_4tox_A_3039
20330_2qam_B_3240
20330_4bpo_A_5040
20330_2i2u_A_1597
20330_2qoy_A_1599
20330_4bpo_A_5073
20330_3v22_A_1696
20330_3ofz_A_2999
20330_3i20_A_3005
20330_4nw1_A_3374
20330_3v23_A_3447
20330_3v29_A_3447
20330_3v2d_A_3578
20330_2nug_C_519
20330_2qb9_A_2349
20330_4ji1_A_1801
20330_4dr5_A_1806
20330_4dr5_A_1813
20330_3v27_A_3636
20440_3ivk_C_122
20440_3i1p_A_2925
20440_2g91_B_192
20440_2qbe_B_3014
20440_1ehz_A_510
20440_2qbd_A_2031
20440_4bpp_A_5009
20440_2qov_B_2918
20440_1hr2_A_20
20440_4bpp_A_5040
20440_3og0_A_2970
20440_4ji8_A_1680
20440_4tpd_A_3084
20440_3v27_A_3359
20440_3v2d_A_3372
20440_3v27_A_3437
20440_2qbi_B_2984
20440_4a17_0_203
20660_1m90_A_8038
20660_2i2p_A_1548
21110_4bpn_A_5076
21110_4pec_A_3115
21110_3v27_A_3531
21110_4qct_A_3530
21110_4qcp_A_3549
21110_3ofy_A_1552
21110_3i1z_A_1
21110_4un4_A_1082
21110_4dv3_A_1607
21110_1vs5_A_1551
21110_2qp0_A_1551
21110_3df3_A_2062
21110_3r1l_C_1033
21110_2i2p_A_1556
21110_3i1z_A_1549
21110_2qow_A_1558
21110_2i2p_A_1564
21110_2qbb_A_2155
21110_4ji8_A_1638
21110_4gar_A_3059
21110_4bpp_A_5061
21110_4gau_A_3067
21110_4bpp_A_5065
21110_4bpp_A_5071
21110_4bpo_A_5072
21110_3v26_A_1694
21110_3og0_A_2989
21110_2qex_0_8100
21110_4qd0_A_3097
21110_3oas_A_3001
21110_4dr4_A_1746
21110_3og0_A_3032
21110_1vt2_A_3036
21110_4dv6_A_1858
21110_4ji8_A_1893
21110_3v23_A_3350
21110_4nvz_A_3346
21110_3v25_A_3418
21110_3v27_A_3507
21110_3v2f_A_3513
21110_3v27_A_3522
21110_4qcv_A_3567
21110_4gaq_A_1601
21110_3i1s_A_3
21110_2z4k_A_1580
21110_4dr2_A_1786
21110_3v2d_A_3395
21110_4dha_A_3847
21110_4a1e_0_345
21110_3v27_A_3624
21211_4bpe_A_5020
21211_4bpp_A_5026
21211_4tpe_A_1632
21211_2qou_A_1579
21211_2qp0_A_1592
21211_4bpp_A_5066
21211_4bpo_A_5066
21211_4bpn_A_5077
21211_4dr3_A_1719
21211_4dr2_A_1747
21211_4dv3_A_1851
21211_2ao5_A_198
21211_4ji8_A_1963
21211_2qbh_A_1565
21211_4dv5_A_1828
21211_3v2d_A_3608
21220_2z4l_B_2908
21220_3df1_A_2084
21220_1vs5_A_1557
21220_3ofx_A_1551
21220_4bpe_A_5022
21220_3i1r_A_2988
21220_2z4n_B_3000
21220_4ji1_A_1731
21220_4dr5_A_1820
21220_4dhc_A_3518
21220_4tzx_X_102
21220_3oar_A_1
21220_4gd1_A_1602
21220_2z4k_A_1546
21220_1yls_B_244
21220_2i2v_B_2917
21220_3ofy_A_1548
21220_4tp2_A_1620
21220_2qou_A_1563
21220_4bpp_A_5017
21220_4tou_A_1632
21220_4tp2_A_1633
21220_2qov_B_2937
21220_2qbi_B_2946
21220_4bpp_A_5047
21220_3v2c_A_1653
21220_2qbc_B_3308
21220_4bpp_A_5072
21220_4gar_A_3082
21220_4bpn_A_5078
21220_3ofr_A_3001
21220_4gar_A_3113
21220_4tpb_A_3135
21220_4a1c_0_345
21220_4dhb_A_1814
21220_4dr4_A_1950
21220_3v27_A_3340
21220_3v27_A_3536
21220_3v23_A_3557
21220_3v23_A_3575
21220_3v29_A_3591
21220_4nw1_A_3624
21220_4dha_A_3775
21220_4ji0_A_1815
21220_4dr5_A_1821
21220_3v27_A_3610
21220_3v2d_A_3629
21330_3oar_A_1556
21330_3ofz_A_3034
21330_3i20_A_3034
21330_4dr2_A_1785
21330_3i1o_A_1546
21330_4a1a_0_345
21330_4dha_A_3726
21330_4peb_A_3001
21330_4oji_A_101
21330_2nz4_P_9005
21330_2qou_A_1545
21330_1qu2_T_1202
21330_4tow_A_1605
21330_4bpo_A_5001
21330_1egk_A_25
21330_2qbd_A_2044
21330_3i1s_A_1540
21330_4tpa_A_1612
21330_1egk_C_9
21330_2qbk_B_2917
21330_4dr2_A_1631
21330_4pec_A_3016
21330_2aw4_B_2922
21330_2z4k_A_1565
21330_4tox_A_3027
21330_4bpp_A_5025
21330_4tp8_A_1632
21330_2qou_A_1574
21330_1vs8_B_2956
21330_2qbh_A_1599
21330_1yj9_0_8071
21330_4tpb_A_3070
21330_3ofq_A_2980
21330_3orb_A_2985
21330_4tpf_A_3086
21330_4tpb_A_3094
21330_4tpb_A_3103
21330_2i2t_B_3021
21330_4qcp_A_3264
21330_3v27_A_3355
21330_3v23_A_3367
21330_3v25_A_3384
21330_3v2d_A_3633
21330_3v27_A_3647
21330_3v27_B_220
21330_4gau_A_3129
21330_3v2f_A_3603
21431_4dha_A_3742
21431_1fuf_A_97
21431_4bpp_A_5001
21431_4bpo_A_5025
21431_3df1_A_2219
21431_3i1r_A_2941
21431_2qp1_B_2957
21431_1vs5_A_1599
21431_4tpb_A_3061
21431_4gau_A_3078
21431_4nw0_A_3102
21431_4nvx_A_3294
21431_3v27_A_3597
21431_4qcr_B_214
21431_4gar_A_3092
21440_4tp6_A_1612
21440_2qbg_B_2923
21440_4tp2_A_1605
21440_2z4k_A_1549
21440_4gd1_A_1616
21440_3i1p_A_2919
21440_2qal_A_2129
21440_4gd2_A_1623
21440_2i2v_B_2930
21440_4too_A_3094
21440_3v26_A_1711
21440_4dv3_A_1835
21440_4ji6_A_1839
21440_4nvv_A_3420
21440_4dhc_A_3581
21440_4qcn_A_3653
21440_4bpe_A_5009
21440_4dha_A_3710
22000_4tpf_A_3020
22000_2qan_A_2295
22000_4nvy_A_3205
22000_4dr5_A_1812
22000_4dr6_A_1845
22000_3ofp_A_1
22000_3og0_A_2906
22000_2g5k_B_302
22000_2qoz_B_2908
22000_2i2u_A_1548
22000_4ji2_A_1608
22000_4bpn_A_5004
22000_3owz_B_114
22000_2qal_A_2070
22000_2qbg_B_2917
22000_4dr5_A_1626
22000_4gar_A_3028
22000_3ofq_A_2937
22000_4tpb_A_3042
22000_4bpo_A_5048
22000_4gar_A_3054
22000_1qvg_0_8055
22000_2qbh_A_1598
22000_4tp9_A_3058
22000_4bpn_A_5053
22000_2qbc_B_3337
22000_4bpn_A_5060
22000_4peb_A_3073
22000_4dr5_A_1680
22000_2qbi_B_3004
22000_3og0_A_3027
22000_4tpb_A_3136
22000_4qcq_A_3172
22000_4dv4_A_1782
22000_3v27_A_3436
22000_3v23_A_3453
22000_3v29_A_3452
22000_3v2d_A_3470
22000_4qcv_A_3481
22000_3v29_A_3588
22000_4nvv_A_3591
22000_4dhc_B_216
22000_1vt2_A_2932
22000_3v27_A_3537
22000_3v2d_6_102
22000_1vs5_A_1567
22000_4dv7_A_1842
22000_4nvz_A_3598
22000_4nvv_A_3612
22220_3ofx_A_1
22220_4tou_A_1602
22220_1vs8_B_2907
22220_2qan_A_2016
22220_4gar_A_3091
22220_3i1t_A_3034
22220_4dv1_A_1747
22220_4bpn_A_5062
22220_4duz_A_1820
22220_4duy_A_1824
22220_4dr5_A_1834
22220_4m4o_B_103
22220_1yls_B_242
22220_3p49_A_738
22220_2qp1_B_2917
22220_4gas_A_1614
22220_4too_A_3016
22220_3oar_A_1549
22220_3ox0_B_124
22220_4pec_A_3025
22220_1vs6_B_2937
22220_2qov_B_2946
22220_2qp0_A_1595
22220_2i2p_A_1598
22220_3i1t_A_2963
22220_4bpp_A_5057
22220_4bpe_A_5057
22220_4too_A_3062
22220_4tp7_A_3083
22220_4gar_A_3083
22220_1yjn_0_8100
22220_4ji5_A_1702
22220_4tpb_A_3115
22220_4tp7_A_3125
22220_3i1t_A_3033
22220_3v25_A_3269
22220_4dv7_A_1870
22220_4ji6_A_1887
22220_3v25_A_3303
22220_4nvx_A_3321
22220_3v2d_A_3323
22220_4ji6_A_1932
22220_3v23_A_3369
22220_3v29_A_3462
22220_4qct_A_3519
22220_3v23_A_3542
22220_4dha_A_3665
22220_3ofq_A_2918
22220_3v26_A_1723
22220_4dv7_A_1865
22220_2z4n_B_2963
22220_3i1r_A_3038
22220_4qcu_A_3163
22220_4ji1_A_1780
22220_4ji6_A_1832
22220_4dha_A_3738
22330_3ora_A_1537
22330_2aw7_A_1546
22330_4ton_A_1608
22330_4a1c_0_325
22330_3ofr_A_2921
22330_4qcr_A_3718
22330_1n78_C_700
22330_1nuj_B_419
22330_4tp2_A_1606
22330_3df1_A_2031
22330_2nz4_Q_9007
22330_1yls_B_245
22330_3q3z_A_83
22330_4a1c_0_63
22330_4bpn_A_5018
22330_2qox_B_2930
22330_2z4n_B_2960
22330_2i2p_A_1597
22330_3df4_B_3337
22330_4dr6_A_1660
22330_2i2p_X_57
22330_3cxc_0_8071
22330_3i1p_A_2978
22330_4pec_A_3081
22330_3ofd_A_3002
22330_3ofc_A_3037
22330_3v2d_A_3158
22330_3v27_A_3409
22330_4qd1_A_3517
22330_4tp1_A_3133
22330_3ofy_A_1549
22330_3r8t_A_2995
22330_4dr5_A_1840
23000_4bpe_A_5053
23000_4bpe_A_5054
23000_3i21_A_1547
23000_3i22_C_273
23000_4tp7_A_3137
23000_4ji6_A_1603
23000_2qam_B_3021
23000_2qp0_A_1548
23000_3owz_B_106
23000_4bpp_A_5004
23000_2qbf_A_1550
23000_4gau_A_3011
23000_4gar_A_3012
23000_4dr7_A_1613
23000_2qoz_B_2921
23000_3oxj_B_108
23000_4peb_A_3034
23000_4tox_A_3043
23000_4dv2_A_1638
23000_4tpb_A_3039
23000_4bpp_A_5037
23000_2avy_A_1588
23000_2qou_A_1594
23000_4dr1_A_1654
23000_4bpp_A_5049
23000_4tpb_A_3056
23000_3ofc_A_2959
23000_4tp1_A_3058
23000_4peb_A_3061
23000_4gar_A_3074
23000_4bpp_A_5075
23000_1vt2_A_2984
23000_4pec_A_3085
23000_3oas_A_2994
23000_2qam_B_3561
23000_4tpb_A_3102
23000_4dv7_A_1785
23000_4duy_A_1837
23000_4dr4_A_1943
23000_3v29_A_3345
23000_3v23_A_3355
23000_3v27_A_3432
23000_3v29_A_3445
23000_3v2f_A_3476
23000_3v27_A_3551
23000_4dha_A_3810
23000_3df2_B_3295
23000_4dr7_A_1715
23000_4ji1_A_1746
23000_3v2e_A_1798
23000_3v27_A_3614
23000_4nvx_A_3617
23000_3v27_A_3637
23000_3v2d_A_3683
23110_4tpf_A_3014
23110_3i20_A_2951
23110_2qao_B_3092
23110_4qcr_A_3706
23110_3df2_B_3021
23110_2qox_B_2910
23110_4dr2_A_1625
23110_2z4k_A_1551
23110_4dv7_A_1611
23110_2qou_A_1559
23110_2qbd_A_2129
23110_2qbe_B_3157
23110_2qou_A_1569
23110_2i2t_B_2935
23110_4ton_A_1636
23110_4tpd_A_3055
23110_1vs5_A_1598
23110_4tp3_A_3063
23110_4too_A_3075
23110_3v26_A_1712
23110_3ofq_A_3023
23110_4ji1_A_1782
23110_3v2f_A_3263
23110_3v2f_A_3327
23110_3v25_A_3367
23110_3v23_A_3383
23110_4qcp_A_3460
23110_3v29_A_3485
23110_4nvz_A_3514
23110_3ud3_R_1
23110_4tpb_A_3028
23110_1vt2_A_2949
23110_4ji5_A_1712
23110_4qct_A_3459
23110_4qcn_A_3735
23110_4dha_B_221
23110_4dv1_A_1767
23211_3v29_A_3575
23211_3la5_A_2
23211_4bpp_A_5002
23211_3i1z_A_1540
23211_4gar_A_3019
23211_4bpo_A_5015
23211_3df4_B_3201
23211_2qox_B_2963
23211_4tp7_A_3064
23211_3og0_A_2982
23211_4pec_A_3047
23211_3i22_A_2955
23211_4qcn_A_3457
23211_4gar_A_3065
23211_4dv3_A_1818
23211_4duz_A_1842
23211_4ji6_A_1873
23211_3v2d_A_3512
23220_3v25_A_3264
23220_2qbc_B_3014
23220_1l2x_A_38
23220_2qbk_B_2909
23220_2qal_A_2044
23220_2qbj_A_1572
23220_2i2u_A_1574
23220_2qbg_B_2939
23220_4gau_A_3042
23220_4tp7_A_3049
23220_2i2u_A_1596
23220_4gau_A_3059
23220_3v2c_A_1673
23220_4bpp_A_5069
23220_4too_A_3128
23220_4tpb_A_3129
23220_4nw0_A_3152
23220_3v25_A_3279
23220_4dr4_A_1948
23220_3v29_A_3382
23220_3v23_A_3599
23220_3ofq_A_2986
23220_4tp7_A_3116
23220_4qcn_B_3013
23220_3v27_A_3594
23220_4qcn_A_3678
23321_2z4l_B_3013
23321_3oxd_A_101
23321_3oxd_B_106
23321_4tox_A_3018
23321_2i2p_A_1583
23321_4too_A_3048
23321_4tpb_A_3063
23321_4bpo_A_5063
23321_3v2f_A_3192
23321_4ji8_A_1959
23321_4qct_A_3389
23321_3egz_B_501
23330_1vt2_A_2906
23330_1hq1_B_1801
23330_3oar_A_1535
23330_1vs8_B_2917
23330_2qou_A_1584
23330_1vs8_B_2958
23330_4bpo_A_5069
23330_4qcp_A_3313
23330_4dha_A_3521
23330_4qcz_B_3014
23330_2i2t_B_2957
23330_3i1r_A_2974
23330_3ucz_R_1
23330_3i20_A_3036
24000_2qbe_B_3382
24000_2otl_0_8072
24000_4nvu_A_3192
24000_4peb_A_3011
24000_3i1o_A_1547
24000_1qu2_T_1201
24000_6tna_A_79
24000_4ji8_A_1605
24000_3owi_A_107
24000_2qp0_A_1550
24000_1yls_D_247
24000_4bpp_A_5008
24000_4bpp_A_5021
24000_4ji6_A_1629
24000_3ofq_A_2944
24000_4tp7_A_3043
24000_4dr5_A_1648
24000_4bpe_A_5049
24000_4pec_A_3055
24000_4bpp_A_5051
24000_4too_A_3057
24000_4tp7_A_3059
24000_4gar_A_3073
24000_3v26_A_1692
24000_4gar_A_3084
24000_4gau_A_3093
24000_3df2_B_3561
24000_4tp7_A_3103
24000_3og0_A_3021
24000_2i2t_B_3022
24000_3l0u_A_77
24000_4pec_A_3024
24000_4gar_A_3169
24000_3v2f_A_3204
24101_2z4n_B_2937
24101_2z4l_B_2909
24101_4tp6_A_1615
24101_1hr2_A_14
24101_3oxd_B_132
24101_4gas_A_1629
24101_4dv4_A_1635
24101_4bpo_A_5037
24101_4bpp_A_5050
24101_4gau_A_3057
24101_4too_A_3073
24101_3og0_A_2996
24101_3oas_A_3022
24101_4ji1_A_1810
24101_3v2f_A_3368
24110_3r8t_A_2946
24110_4tp7_A_3052
24110_4tpf_A_3058
24110_4bpe_A_5002
24110_4dr6_A_1608
24110_2i2u_A_1556
24110_2i2p_A_1559
24110_2qov_B_2935
24110_4pec_A_3039
24110_3i22_A_2947 # chimera add steric only
24110_2qp1_B_2963
24110_4gau_A_3117
24110_4tpb_A_3124
24110_4gar_C_301
24110_4ji1_A_1797
24110_3mut_R_671
24110_4gar_A_3008
24110_4dv1_A_1812
30000_4ohz_A_502
30000_2ez6_A_501
30000_1zbi_A_302
30000_4bxx_A_2458
30000_2ppb_N_9003
30000_2nug_B_510
30000_1vqo_0_8056
30000_4gau_A_3111
30000_2otl_A_8066
30000_3v23_A_3381
30000_3u2e_B_1
30000_1qu2_T_1208
30000_2i2v_B_3015
30000_1nji_4_8078
40000_4j7l_A_402
40000_4m30_A_502
40000_4gar_A_3003
40000_1yi2_0_8006
40000_3ccr_0_8007
40000_4ji8_A_1612
40000_1yhq_0_8024
40000_1k8a_A_8025
40000_4gau_A_3043
40000_3cce_0_8045
40000_4qcv_A_3045
40000_4pe9_A_1647
40000_1k73_A_8059
40000_3cxc_0_8096
40000_4gau_A_3090
40000_1k73_A_8115
40000_4dr2_A_1740
40000_4qct_A_3317
40000_3v2d_A_3570
40000_4faw_A_402
40000_2qbz_X_202
40000_4gar_A_3023
40000_1q86_A_8088
40000_4qcn_A_3360
40000_4nvz_A_3445
40000_4qcz_A_3464
20550_4too_A_3001
20550_2qoz_B_2906
20550_3ivk_M_122
20550_4pe9_A_1610
20550_4tox_A_3017
20550_4tox_A_3022
20550_3ivk_C_134
20550_4tov_A_3100
20550_4dr5_A_1829
20550_3v23_A_3490
20550_4bpe_A_5043
22110_4tpc_A_1601
22110_4tp8_A_1602
22110_3td0_A_2000
22110_2qb9_A_2007
22110_4duy_A_1606
22110_3i1p_A_2916
22110_3df4_B_3074
22110_3df3_A_2084
22110_3oxm_A_109
22110_4gaq_A_1623
22110_2qbh_A_1566
22110_3ofp_A_1557
22110_1vs7_A_1570
22110_4gas_A_1632
22110_2z4k_A_1582
22110_4ji7_A_1638
22110_4tp2_A_1636
22110_2i2u_A_1582
22110_3df4_B_3262
22110_3i1r_A_2951
22110_4bpp_A_5048
22110_4bpn_A_5048
22110_2awb_B_2959
22110_2qao_B_3337
22110_4gau_A_3087
22110_4gar_A_3090
22110_2qba_B_3521
22110_1vs8_N_128
22110_4tpf_A_3125
22110_4tp7_A_3134
22110_4ji1_A_1751
22110_4ji1_A_1766
22110_4gau_L_201
22110_4dv2_A_1818
22110_3v27_A_3385
22110_3v29_A_3391
22110_4dhc_A_3424
22110_4qcn_A_3580
22110_3v2d_A_3694
22110_4gau_A_3132
22110_3v2e_A_1768
22110_4dv1_A_1823
22110_4dhc_A_3598
20770_2qp1_B_2905
20770_4tox_A_3073
22431_1feu_B_311
22431_3i22_A_2905
22431_4pec_A_3017
22431_4tp7_A_3039
22431_3ofd_A_2977
22431_4gar_A_3080
22431_4too_A_3096
22431_4tpf_A_3130
22431_3v23_A_3511
22431_3oar_A_1574
22431_4tom_A_3047
23541_4tp7_A_3003
23541_3ofd_A_2920
24431_4gau_A_3002
23431_4tpb_A_3003
23431_4tp7_A_3018
23431_4bpp_A_5046
23431_4bpn_A_5069
23431_3og0_A_3026
23431_4nw1_A_3355
23431_4dha_A_3646
23550_4pec_A_3002 # chimera add steric only
23550_4pec_A_3070
23550_4tpf_A_3081
22440_3ofc_A_2905
22440_4tp8_A_1604
22440_2qou_A_1548
22440_4gau_A_3017
22440_4tp3_A_3019
22440_4tp2_A_1622
22440_3i21_A_1553
22440_2qbc_B_3152
22440_4a1a_0_63
22440_2otj_0_8071
22440_3i1t_A_2978
22440_2i2t_B_3016
22440_4a1a_0_325
22440_3v27_A_3527
22440_3q3z_V_5
22440_4dr1_A_1814
22440_4dv6_A_1838
22440_3v2d_A_3670
22541_3og0_A_2905
22541_4bpp_A_5042
22541_3df2_B_3302
23440_3r8t_A_2905
23440_2qov_B_2956
23440_4tp1_A_3072
23440_4tpb_A_3080
23440_4a17_0_325
23651_3oas_A_2905
21202_4a1c_0_8
21202_2i2p_A_1572
14007_2r8s_R_1002
14007_3iin_B_1
14007_4qd1_A_3255
14007_2qoz_B_2944
22211_2a43_A_207
22211_2qov_B_2908
22211_4bpo_A_5002
22211_4tp7_A_3016
22211_3df1_A_2143
22211_2qan_A_2161
22211_3i1p_A_2933
22211_3ofz_A_2949
22211_3i1r_A_2960
22211_1vs6_B_2968
22211_3ofq_A_2989
22211_4qcq_A_3130
22211_3v27_A_3326
22211_3v29_A_3388
22211_3v29_A_3410
22211_3v29_A_3512
22211_2qbb_A_2189
22211_3v25_A_3369
22211_4bpp_A_5015
22211_4dv5_A_1845
21000_3i22_A_2906
21000_3td0_B_7000
21000_4gau_A_3016
21000_2qou_A_1565
21000_3df3_A_2134
21000_4gar_A_3026
21000_4a1e_0_54
21000_4dr4_A_1648
21000_4bpp_A_5028
21000_2z4m_A_1592
21000_2qp1_B_2962
21000_2qoy_A_1600
21000_3ofq_A_2995
21000_4ji3_A_1700
21000_4dr2_A_1733
21000_4qcq_A_3180
21000_3v27_A_3552
21000_3v23_A_3616
21000_3v27_0_101
21000_3v27_8_101
21000_2qbd_A_2219
21000_4lfb_A_1821
21000_3v23_A_3590
21000_4dr2_A_1775
21321_1j1u_B_1503
21321_3ofy_A_1551
21321_2z4m_A_1566
21321_4gd2_A_1630
21321_3ora_A_1575
21321_4tpb_A_3064
21321_3cxc_0_8076
21321_4bpn_A_5072
21321_4bpo_A_5078
21321_3ofq_A_3015
21321_4qcr_A_3341
21321_3v27_A_3518
21321_3v27_A_3561
21321_3v2d_A_3664
21321_3ofr_A_2998
21321_3df4_B_3602
21321_2qal_A_2109
21321_4dv1_A_1822
21321_4nvy_A_3221
22550_4tp4_A_1604
22550_4too_A_3071
22550_3v23_A_3316
22550_3v29_A_3386
21101_4a1a_0_8
21101_4dha_A_3579
24220_2qbc_B_3026
24220_3df1_A_2044
24220_2qow_A_1560
24220_2qba_B_3181
24220_3v25_A_3285
24220_4dr6_A_1886
24220_3v28_A_1752
22101_4a1e_0_8
22101_4gar_A_3014
22101_2qbd_A_2143
22101_3ora_A_1573
22101_3ofc_A_2949
22101_3og0_A_2962
22101_4dv0_A_1818
22101_4dv7_A_1844
22101_4dv6_B_302
22101_3v27_A_3372
22101_3v29_A_3448
22101_3v27_A_3484
22101_4gaq_A_1616
22101_4qcy_A_3185
21550_2avy_A_1548
21550_4gas_A_1612
21550_3ccr_0_8028
21550_3df1_A_2199
21550_4dr4_A_1666
21550_3v24_A_1668 # chimera add steric only
21550_4tp3_A_3071
21550_4tov_A_3085
21550_4dv7_A_1866
22202_4bpo_A_5003
22202_4tp2_A_1627
23202_4bpp_A_5003
23202_3oxb_A_111
23202_4bpo_A_5064
23202_3i22_A_2978
23202_4ji5_A_1697
23202_3v2d_A_3149
23202_4ji1_A_1760
24211_3i1q_A_1540
24211_2qox_B_2938
24211_4tpf_A_3045
24211_3ofd_A_2965
24211_4tpb_A_3073
24211_3v2f_A_3434
24211_3ofq_A_2984
24211_4dv1_A_1811
23101_3i1r_A_2914
23101_4tox_A_3016
23101_4ton_A_1615
23101_2aw4_B_2921
23101_2qal_A_2136
23101_4gaq_A_1629
23101_4gd2_A_1631
23101_4bpe_A_5037
23101_4bpn_A_5050
23101_3ofq_A_2964
23101_3i1p_A_2984
23101_2qoz_B_3004
23101_4duz_A_1810
23101_4dr5_A_1824
23101_3v2d_A_3250
23101_4duz_A_1628
23101_2qbh_A_1589
23101_3v26_A_1721
23101_1vt2_A_3023
23101_3v27_A_3450
23101_2qov_B_2968
23101_4dv0_A_1823
23101_4dv6_A_1853
25101_4tpe_A_1615
25101_1hr2_B_15
22321_4gaq_A_1615
22321_3df3_A_2121
22321_3i1r_A_2936
22321_4gar_A_3046
22321_3i20_A_2960
22321_3ofq_A_2966
22321_3oas_A_2967
22321_4tpb_A_3082
22321_3i22_A_2988
22321_1vq5_0_8108
22321_4too_A_3130
22321_4dv3_A_1850
22321_4nw1_A_3335
22321_4qcx_A_3377
22321_3i8g_A_1
22321_4qcv_A_3458
22321_3i20_A_2920
22321_4bpp_A_5019
22321_4qct_A_3564
21532_3i1r_A_2920
21532_4ji3_A_1663
21532_3oat_A_2996
21532_4ji1_A_1784
21532_4dha_A_3729
20321_3ofb_A_1551
20321_1k8a_A_8076
20321_4bpp_A_5077
20321_4dv4_A_1687
20321_3v26_A_1715
20321_4qcn_A_3322
20321_2fqn_A_202
20321_2z4k_A_1600
20321_3muv_R_670
20844_3hhn_E_1020
25000_4tpb_A_3025
25000_4tol_A_1640
25000_3r8t_A_2958
25000_3df4_B_3485
25000_4tpb_A_3086
25000_1vt2_A_2998
25000_4pec_A_3101
25000_4gar_A_3134
25000_3v29_A_3385
25000_3v2d_A_3650
25000_4tp3_A_3120
25000_4dv7_A_1834
25211_4dv1_A_1627
25211_4ji1_A_1791
22312_4tpb_A_3027
22312_4peb_A_3028
22422_4pec_A_3026
22422_3oas_A_2977
22422_4gar_A_3094
22422_4dha_A_3658
25110_4dr5_A_1628
25110_2aw4_B_2935
25110_4gar_A_3049
25110_4tpf_A_3121
21312_3i1t_A_2931
21312_4ji6_A_1916
21312_4nxn_A_1710
25220_4nxn_A_1632
25220_2qao_B_3485
25220_3v27_A_3563
20431_2qox_B_2939
20431_2i2u_A_1583
20431_3df1_A_2335
20431_3ofc_A_2983
20431_3oas_A_2991
20431_3v27_A_3495
20431_3v27_A_3503
20431_4qcp_A_3604
24330_2z4n_B_2940
24330_3v2f_A_3159
21413_4gas_A_1637
20541_2i2p_A_1579
20541_2qbd_A_2335
20541_3v26_A_1720
20541_4dr7_A_1697
20541_3v23_A_3612
21541_3i1n_A_2941
21541_4bpe_A_5042
21541_4too_A_3061
21541_4qcr_A_3680
22523_4tp4_A_1641
20642_4bpn_A_5039
20752_4bpp_A_5039
14006_2qox_B_2955
14006_3df4_B_3512
14006_1l8v_B_305
24321_4tp3_A_3057
24321_4gar_A_3060
24321_4ji6_A_1931
21660_4bpo_A_5058
24523_4tpf_A_3065
22532_4bpp_A_5063
22532_4tpd_A_3096
24202_4bpp_A_5064
24202_4duy_A_1842
20761_4tpb_A_3072
20871_4pec_A_3071
23312_3og0_A_2977
23312_4dhc_A_3486
23312_4ji8_A_1909
20532_3i1n_A_2985
20532_4ji7_A_1990
20532_3mei_A_24
10240_3v22_A_1693
13118_2qov_B_2994
21422_4gau_A_3092
21422_4dr7_A_1792
21422_4dr7_A_1872
20422_4ji1_A_1762
20422_3v23_A_3323
20422_4ji7_A_1962
25303_4ji1_A_1767
23303_4ji6_A_1780
23532_4qcp_A_3372
23422_4qd1_A_3388
21514_4ji7_A_1997
22660_3v29_A_3428
22660_4gaq_A_1613
20312_3v27_A_3528
20312_4ji7_A_1885
20312_3v29_A_3540
24541_3v27_A_3564
20202_3v2f_A_3585
20651_4p5j_A_101
20651_3mur_R_671
13129_4qln_A_203
13129_2qbz_X_201
20624_3hhn_C_1020
21523_4too_A_3064
13119_2qam_B_3509
13119_2z4n_B_2997
13119_3i9b_A_1966
22651_3i1p_A_2905
20743_4duy_A_1828

## Sheet: RMSD table selected MgRNA site
RMSD cutoff 3 angstrom	cv1			cv2			cv3			cv4			cv5
Num	395			395			395			395			395
	10110_3df1_A_2025			10110_2qou_A_1547			10110_3ofr_A_3002			10110_3v23_A_3404			10120_2i2v_B_3017
	Mg2+(1)	MgNet(7)		Mg2+(1)	MgNet(7)		Mg2+(1)	MgNet(7)		Mg2+(1)	MgNet(7)		Mg2+(1)	MgNet(7)
	(atom no.)	Å(rank)		(atom no.)	Å(rank)		(atom no.)	Å(rank)		(atom no.)	Å(rank)		(atom no.)	Å(rank)
	A_2025__MG			A_1547__MG			A_3002__MG			A_3404__MG			B_3017__MG
	10110_3oas_A_3003			10110_3v2e_A_1747			10110_3ucu_R_1			10110_3v23_A_3407			10120_2r8s_R_1003
	Mg2+(1)	MgNet(7)		Mg2+(1)	MgNet(7)		Mg2+(1)	MgNet(7)		Mg2+(1)	MgNet(7)		Mg2+(1)	MgNet(7)
	(atom no.)	Å(rank)		(atom no.)	Å(rank)		(atom no.)	Å(rank)		(atom no.)	Å(rank)		(atom no.)	Å(rank)
	A_3003__MG			A_1747__MG			R_1__MG	0.60 (4),2.59 (5),		A_3407__MG	1.16 (4),		R_1003__MG	2.88 (3),0.51 (4),
	10110_4gaq_A_1630			10110_4dv6_A_1687			10110_3v27_A_3358			10110_3v7e_C_919			10120_3i1q_A_1564
	Mg2+(1)	MgNet(7)		Mg2+(1)	MgNet(7)		Mg2+(1)	MgNet(7)		Mg2+(1)	MgNet(7)		Mg2+(1)	MgNet(7)
	(atom no.)	Å(rank)		(atom no.)	Å(rank)		(atom no.)	Å(rank)		(atom no.)	Å(rank)		(atom no.)	Å(rank)
	A_1630__MG			A_1687__MG	0.46 (4),		A_3358__MG	2.07 (1),		C_919__MG	2.69 (5),		A_1564__MG	1.76 (7),
	10110_4gar_A_3027			10120_1f27_A_35			10110_4dha_A_3800			10120_1m90_A_8053			10120_3ofd_A_3013
	Mg2+(1)	MgNet(7)		Mg2+(1)	MgNet(5)		Mg2+(1)	MgNet(7)		Mg2+(1)	MgNet(7)		Mg2+(1)	MgNet(7)
	(atom no.)	Å(rank)		(atom no.)	Å(rank)		(atom no.)	Å(rank)		(atom no.)	Å(rank)		(atom no.)	Å(rank)
	A_3027__MG			A_35__MG			A_3800__MG			A_8053__MG			A_3013__MG	2.13 (7),
	10110_4qcz_A_3516			10120_1vs8_B_2962			10110_4gar_A_3021			10120_3ofy_A_1553			10120_3v2f_A_3570
	Mg2+(1)	MgNet(7)		Mg2+(1)	MgNet(7)		Mg2+(1)	MgNet(7)		Mg2+(1)	MgNet(7)		Mg2+(1)	MgNet(7)
	(atom no.)	Å(rank)		(atom no.)	Å(rank)		(atom no.)	Å(rank)		(atom no.)	Å(rank)		(atom no.)	Å(rank)
	A_3516__MG			B_2962__MG	2.16 (1),2.91 (2),1.16 (3),		A_3021__MG			A_1553__MG	1.16 (4),2.64 (6),		A_3570__MG
	10120_2avy_A_1574			10120_2a43_A_201			10110_4pec_A_3063			10120_3orb_A_2924			10120_4gau_A_3085
	Mg2+(1)	MgNet(7)		Mg2+(1)	MgNet(4)		Mg2+(1)	MgNet(7)		Mg2+(1)	MgNet(7)		Mg2+(1)	MgNet(7)
	(atom no.)	Å(rank)		(atom no.)	Å(rank)		(atom no.)	Å(rank)		(atom no.)	Å(rank)		(atom no.)	Å(rank)
	A_1574__MG	2.61 (1),1.01 (3),2.85 (4),		A_201__MG	2.91 (1),2.64 (2),		A_3063__MG	2.00 (6),		A_2924__MG			A_3085__MG	2.43 (7),
	10120_3df1_A_2109			10120_2qbe_B_3240			10120_1vs5_A_1601			10120_3v23_A_3492			10120_4nvv_A_3400
	Mg2+(1)	MgNet(7)		Mg2+(1)	MgNet(7)		Mg2+(1)	MgNet(7)		Mg2+(1)	MgNet(7)		Mg2+(1)	MgNet(7)
	(atom no.)	Å(rank)		(atom no.)	Å(rank)		(atom no.)	Å(rank)		(atom no.)	Å(rank)		(atom no.)	Å(rank)
	A_2109__MG			B_3240__MG	1.88 (5),2.05 (7),		A_1601__MG			A_3492__MG	0.52 (6),2.67 (7),		A_3400__MG	0.77 (6),
	10120_3v29_A_3542			10120_2qbe_B_3418			10120_2qam_B_3206			10120_4dr2_A_1655			10120_4tp3_A_3094
	Mg2+(1)	MgNet(7)		Mg2+(1)	MgNet(7)		Mg2+(1)	MgNet(7)		Mg2+(1)	MgNet(7)		Mg2+(1)	MgNet(7)
	(atom no.)	Å(rank)		(atom no.)	Å(rank)		(atom no.)	Å(rank)		(atom no.)	Å(rank)		(atom no.)	Å(rank)
	A_3542__MG			B_3418__MG			B_3206__MG	2.10 (3),		A_1655__MG			A_3094__MG	2.77 (6),1.56 (7),
	10120_3v29_A_3563			10120_3orb_B_609			10120_354d_B_204			10120_4dv1_A_1602			10130_2avy_A_1580
	Mg2+(1)	MgNet(7)		Mg2+(1)	MgNet(7)		Mg2+(1)	MgNet(3)		Mg2+(1)	MgNet(7)		Mg2+(1)	MgNet(7)
	(atom no.)	Å(rank)		(atom no.)	Å(rank)		(atom no.)	Å(rank)		(atom no.)	Å(rank)		(atom no.)	Å(rank)
	A_3563__MG			B_609__MG			B_204__MG			A_1602__MG			A_1580__MG
	10120_3v2d_A_3414			10120_3v29_A_3365			10120_3oar_A_1536			10120_4nxm_A_1794			10130_3cpw_0_8088
	Mg2+(1)	MgNet(7)		Mg2+(1)	MgNet(7)		Mg2+(1)	MgNet(7)		Mg2+(1)	MgNet(7)		Mg2+(1)	MgNet(7)
	(atom no.)	Å(rank)		(atom no.)	Å(rank)		(atom no.)	Å(rank)		(atom no.)	Å(rank)		(atom no.)	Å(rank)
	A_3414__MG			A_3365__MG	1.60 (7),		A_1536__MG			A_1794__MG			0_8088__MG
	10120_3v2f_A_3382			10120_4dhc_A_3671			10120_3v27_A_3344			10130_1vq9_0_8068			10130_4dv6_A_1834
	Mg2+(1)	MgNet(7)		Mg2+(1)	MgNet(7)		Mg2+(1)	MgNet(7)		Mg2+(1)	MgNet(7)		Mg2+(1)	MgNet(7)
	(atom no.)	Å(rank)		(atom no.)	Å(rank)		(atom no.)	Å(rank)		(atom no.)	Å(rank)		(atom no.)	Å(rank)
	A_3382__MG			A_3671__MG			A_3344__MG	1.44 (5),		0_8068__MG	2.53 (1),2.73 (2),2.57 (3),1.73 (4),		A_1834__MG	1.60 (5),
	10130_2qam_B_3164			10120_4oog_D_101			10120_4dhb_A_1779			10130_2i2u_A_1584			10130_4too_A_3072
	Mg2+(1)	MgNet(7)		Mg2+(1)	MgNet(5)		Mg2+(1)	MgNet(7)		Mg2+(1)	MgNet(7)		Mg2+(1)	MgNet(7)
	(atom no.)	Å(rank)		(atom no.)	Å(rank)		(atom no.)	Å(rank)		(atom no.)	Å(rank)		(atom no.)	Å(rank)
	B_3164__MG			D_101__MG	0.86 (2),2.71 (3),		A_1779__MG	0.82 (1),2.81 (3),		A_1584__MG			A_3072__MG
	10130_3v2f_A_3201			10120_4tow_A_1633			10120_4ji1_A_1713			10130_2qox_B_3012			10250_4dr2_A_1761
	Mg2+(1)	MgNet(7)		Mg2+(1)	MgNet(7)		Mg2+(1)	MgNet(7)		Mg2+(1)	MgNet(7)		Mg2+(1)	MgNet(7)
	(atom no.)	Å(rank)		(atom no.)	Å(rank)		(atom no.)	Å(rank)		(atom no.)	Å(rank)		(atom no.)	Å(rank)
	A_3201__MG			A_1633__MG			A_1713__MG	1.65 (2),2.44 (5),		B_3012__MG			A_1761__MG
	10130_4dr6_A_1688			10120_4tp4_A_1631			10120_4ji6_A_1641			10130_3oxb_B_112			10270_3zgz_B_1078
	Mg2+(1)	MgNet(7)		Mg2+(1)	MgNet(7)		Mg2+(1)	MgNet(7)		Mg2+(1)	MgNet(7)		Mg2+(1)	MgNet(7)
	(atom no.)	Å(rank)		(atom no.)	Å(rank)		(atom no.)	Å(rank)		(atom no.)	Å(rank)		(atom no.)	Å(rank)
	A_1688__MG			A_1631__MG	0.51 (4),2.77 (7),		A_1641__MG			B_112__MG	2.36 (6),		B_1078__MG	1.72 (6),
	10130_4nw1_A_3257			10130_1d4r_B_302			10120_4nw1_A_3346			10130_4gas_A_1603			10270_4dhc_A_3375
	Mg2+(1)	MgNet(7)		Mg2+(1)	MgNet(6)		Mg2+(1)	MgNet(7)		Mg2+(1)	MgNet(7)		Mg2+(1)	MgNet(7)
	(atom no.)	Å(rank)		(atom no.)	Å(rank)		(atom no.)	Å(rank)		(atom no.)	Å(rank)		(atom no.)	Å(rank)
	A_3257__MG	2.50 (5),		B_302__MG	1.75 (2),		A_3346__MG			A_1603__MG	0.84 (4),		A_3375__MG
	10130_4tpb_A_3029			10130_3d2g_A_81			10120_4qcv_A_3479			10130_4ji7_A_1612			10270_4kj8_A_1631
	Mg2+(1)	MgNet(7)		Mg2+(1)	MgNet(7)		Mg2+(1)	MgNet(7)		Mg2+(1)	MgNet(7)		Mg2+(1)	MgNet(7)
	(atom no.)	Å(rank)		(atom no.)	Å(rank)		(atom no.)	Å(rank)		(atom no.)	Å(rank)		(atom no.)	Å(rank)
	A_3029__MG			A_81__MG			A_3479__MG	2.31 (3),		A_1612__MG			A_1631__MG
	10210_1vq9_0_8075			10130_3v2e_A_1741			10130_3i1t_A_2977			10130_4nvz_A_3304			10290_3df2_B_3164
	Mg2+(1)	MgNet(7)		Mg2+(1)	MgNet(7)		Mg2+(1)	MgNet(7)		Mg2+(1)	MgNet(7)		Mg2+(1)	MgNet(7)
	(atom no.)	Å(rank)		(atom no.)	Å(rank)		(atom no.)	Å(rank)		(atom no.)	Å(rank)		(atom no.)	Å(rank)
	0_8075__MG			A_1741__MG			A_2977__MG	2.91 (3),2.29 (5),1.70 (7),		A_3304__MG	1.77 (7),		B_3164__MG
	10250_2r8s_R_1004			10130_4gar_A_3077			10130_3ivk_M_128			10250_3v23_A_3310			10360_2qex_0_8096
	Mg2+(1)	MgNet(7)		Mg2+(1)	MgNet(7)		Mg2+(1)	MgNet(7)		Mg2+(1)	MgNet(7)		Mg2+(1)	MgNet(7)
	(atom no.)	Å(rank)		(atom no.)	Å(rank)		(atom no.)	Å(rank)		(atom no.)	Å(rank)		(atom no.)	Å(rank)
	R_1004__MG	1.06 (4),		A_3077__MG	1.60 (5),1.57 (7),		M_128__MG			A_3310__MG	2.42 (4),		0_8096__MG
	10270_3v25_A_3284			10130_4gas_A_1625			10130_3v23_A_3354			10270_3ofq_A_3014			10380_4ji3_A_1714
	Mg2+(1)	MgNet(7)		Mg2+(1)	MgNet(7)		Mg2+(1)	MgNet(7)		Mg2+(1)	MgNet(7)		Mg2+(1)	MgNet(7)
	(atom no.)	Å(rank)		(atom no.)	Å(rank)		(atom no.)	Å(rank)		(atom no.)	Å(rank)		(atom no.)	Å(rank)
	A_3284__MG	1.81 (5),		A_1625__MG			A_3354__MG			A_3014__MG			A_1714__MG	0.75 (4),
	10290_2qbk_B_2941			10130_4tp4_A_1603			10130_4dh9_A_1918			10270_4dha_A_3677			10395_3v6u_A_1653
	Mg2+(1)	MgNet(7)		Mg2+(1)	MgNet(7)		Mg2+(1)	MgNet(7)		Mg2+(1)	MgNet(7)		Mg2+(1)	MgNet(7)
	(atom no.)	Å(rank)		(atom no.)	Å(rank)		(atom no.)	Å(rank)		(atom no.)	Å(rank)		(atom no.)	Å(rank)
	B_2941__MG			A_1603__MG			A_1918__MG			A_3677__MG	1.72 (7),		A_1653__MG	2.73 (4),
	10290_3cxc_0_8011			10210_4tom_A_3123			10130_4dha_A_3721			10270_4ji4_A_1706			10440_1ntb_B_1
	Mg2+(1)	MgNet(7)		Mg2+(1)	MgNet(7)		Mg2+(1)	MgNet(7)		Mg2+(1)	MgNet(7)		Mg2+(1)	MgNet(6)
	(atom no.)	Å(rank)		(atom no.)	Å(rank)		(atom no.)	Å(rank)		(atom no.)	Å(rank)		(atom no.)	Å(rank)
	0_8011__MG			A_3123__MG	1.88 (3),		A_3721__MG	2.56 (3),2.31 (7),		A_1706__MG	1.37 (4),2.38 (6),2.98 (7),		B_1__MG
	11000_1vs8_B_2946			10250_4ji7_A_1654			10130_4dhc_A_3625			10290_2i2u_A_1560			11000_2qbc_B_3104
	Mg2+(1)	MgNet(7)		Mg2+(1)	MgNet(7)		Mg2+(1)	MgNet(7)		Mg2+(1)	MgNet(7)		Mg2+(1)	MgNet(7)
	(atom no.)	Å(rank)		(atom no.)	Å(rank)		(atom no.)	Å(rank)		(atom no.)	Å(rank)		(atom no.)	Å(rank)
	B_2946__MG			A_1654__MG	1.31 (5),		A_3625__MG			A_1560__MG	2.57 (3),2.33 (4),2.90 (5),1.64 (7),		B_3104__MG
	11000_2i2u_A_1557			10270_1hr2_A_5			10130_4nvx_A_3624			11000_1vs6_B_3010			11000_3oar_A_1547
	Mg2+(1)	MgNet(7)		Mg2+(1)	MgNet(7)		Mg2+(1)	MgNet(7)		Mg2+(1)	MgNet(7)		Mg2+(1)	MgNet(7)
	(atom no.)	Å(rank)		(atom no.)	Å(rank)		(atom no.)	Å(rank)		(atom no.)	Å(rank)		(atom no.)	Å(rank)
	A_1557__MG			A_5__MG			A_3624__MG			B_3010__MG			A_1547__MG
	11000_2qbb_A_2360			10270_4dha_A_3507			10130_4qcr_A_3383			11000_1y26_X_105			11000_3v23_A_3526
	Mg2+(1)	MgNet(7)		Mg2+(1)	MgNet(7)		Mg2+(1)	MgNet(7)		Mg2+(1)	MgNet(7)		Mg2+(1)	MgNet(7)
	(atom no.)	Å(rank)		(atom no.)	Å(rank)		(atom no.)	Å(rank)		(atom no.)	Å(rank)		(atom no.)	Å(rank)
	A_2360__MG	2.35 (2),1.95 (3),2.71 (6),		A_3507__MG	1.34 (3),2.32 (6),		A_3383__MG	1.96 (6),		X_105__MG			A_3526__MG
	11000_3i1o_A_1548			10270_4nxm_A_1685			10130_4qct_D_303			11000_2qow_A_1569			11000_3v25_A_3359
	Mg2+(1)	MgNet(7)		Mg2+(1)	MgNet(7)		Mg2+(1)	MgNet(7)		Mg2+(1)	MgNet(7)		Mg2+(1)	MgNet(7)
	(atom no.)	Å(rank)		(atom no.)	Å(rank)		(atom no.)	Å(rank)		(atom no.)	Å(rank)		(atom no.)	Å(rank)
	A_1548__MG	1.67 (6),		A_1685__MG	1.42 (3),		D_303__MG			A_1569__MG	2.01 (4),2.01 (6),		A_3359__MG
	11000_3ofo_A_1574			10290_2qbc_B_3099			10240_3v22_A_1693			11000_3df2_B_3151			11000_3v25_A_3401
	Mg2+(1)	MgNet(7)		Mg2+(1)	MgNet(7)		Mg2+(1)	MgNet(7)		Mg2+(1)	MgNet(7)		Mg2+(1)	MgNet(7)
	(atom no.)	Å(rank)		(atom no.)	Å(rank)		(atom no.)	Å(rank)		(atom no.)	Å(rank)		(atom no.)	Å(rank)
	A_1574__MG	2.03 (2),0.79 (5),		B_3099__MG			A_1693__MG			B_3151__MG	1.12 (1),		A_3401__MG	0.56 (5),2.01 (6),
	11000_3v25_A_3327			11000_1yls_B_240			10250_2otj_0_8097			11000_3df4_B_3127			11000_3v25_A_3410
	Mg2+(1)	MgNet(7)		Mg2+(1)	MgNet(7)		Mg2+(1)	MgNet(7)		Mg2+(1)	MgNet(7)		Mg2+(1)	MgNet(7)
	(atom no.)	Å(rank)		(atom no.)	Å(rank)		(atom no.)	Å(rank)		(atom no.)	Å(rank)		(atom no.)	Å(rank)
	A_3327__MG	0.91 (1),		B_240__MG	1.61 (4),2.47 (6),		0_8097__MG			B_3127__MG			A_3410__MG	1.14 (3),
	11000_3v29_A_3379			11000_2qan_A_2062			10250_4dv5_A_1625			11000_3i1p_A_2908			11000_3v26_A_1690
	Mg2+(1)	MgNet(7)		Mg2+(1)	MgNet(7)		Mg2+(1)	MgNet(7)		Mg2+(1)	MgNet(7)		Mg2+(1)	MgNet(7)
	(atom no.)	Å(rank)		(atom no.)	Å(rank)		(atom no.)	Å(rank)		(atom no.)	Å(rank)		(atom no.)	Å(rank)
	A_3379__MG			A_2062__MG			A_1625__MG			A_2908__MG			A_1690__MG	1.29 (1),
	11000_4gar_A_3013			11000_3i1s_A_1560			10270_2qov_B_2932			11000_3i20_B_123			11000_3v27_A_3360
	Mg2+(1)	MgNet(7)		Mg2+(1)	MgNet(7)		Mg2+(1)	MgNet(7)		Mg2+(1)	MgNet(7)		Mg2+(1)	MgNet(7)
	(atom no.)	Å(rank)		(atom no.)	Å(rank)		(atom no.)	Å(rank)		(atom no.)	Å(rank)		(atom no.)	Å(rank)
	A_3013__MG	1.19 (7),		A_1560__MG			B_2932__MG			B_123__MG	1.29 (5),2.66 (6),		A_3360__MG	2.66 (2),1.82 (4),
	11000_4gau_A_3074			11000_3la5_A_1			11000_1tra_A_79			11000_3v25_A_3299			11000_3v27_A_3392
	Mg2+(1)	MgNet(7)		Mg2+(1)	MgNet(7)		Mg2+(1)	MgNet(7)		Mg2+(1)	MgNet(7)		Mg2+(1)	MgNet(7)
	(atom no.)	Å(rank)		(atom no.)	Å(rank)		(atom no.)	Å(rank)		(atom no.)	Å(rank)		(atom no.)	Å(rank)
	A_3074__MG	2.64 (1),2.74 (2),2.24 (3),1.49 (5),		A_1__MG	0.74 (1),		A_79__MG	2.91 (1),1.24 (2),		A_3299__MG			A_3392__MG	1.27 (5),1.78 (6),
	11000_4ji7_A_1646			11000_3mum_R_670			11000_2qbb_A_2283			11000_3v25_A_3330			11000_4kjb_A_3132
	Mg2+(1)	MgNet(7)		Mg2+(1)	MgNet(7)		Mg2+(1)	MgNet(7)		Mg2+(1)	MgNet(7)		Mg2+(1)	MgNet(7)
	(atom no.)	Å(rank)		(atom no.)	Å(rank)		(atom no.)	Å(rank)		(atom no.)	Å(rank)		(atom no.)	Å(rank)
	A_1646__MG	1.57 (5),		R_670__MG	1.64 (6),		A_2283__MG	2.20 (3),0.67 (6),		A_3330__MG	2.06 (2),2.11 (3),1.51 (4),		A_3132__MG	0.65 (6),
	11000_4qcn_A_3348			11000_3v25_A_3271			11000_3oas_A_2913			11000_3v28_A_1748			11000_4pe9_A_1615
	Mg2+(1)	MgNet(7)		Mg2+(1)	MgNet(7)		Mg2+(1)	MgNet(7)		Mg2+(1)	MgNet(7)		Mg2+(1)	MgNet(7)
	(atom no.)	Å(rank)		(atom no.)	Å(rank)		(atom no.)	Å(rank)		(atom no.)	Å(rank)		(atom no.)	Å(rank)
	A_3348__MG			A_3271__MG			A_2913__MG	1.92 (4),		A_1748__MG	1.72 (2),2.29 (4),		A_1615__MG	1.88 (3),1.90 (5),2.21 (7),
	11000_4qcn_B_3009			11000_3v27_A_3348			11000_3og0_A_2945			11000_3v2e_A_1701			11000_4qcp_A_3450
	Mg2+(1)	MgNet(7)		Mg2+(1)	MgNet(7)		Mg2+(1)	MgNet(7)		Mg2+(1)	MgNet(7)		Mg2+(1)	MgNet(7)
	(atom no.)	Å(rank)		(atom no.)	Å(rank)		(atom no.)	Å(rank)		(atom no.)	Å(rank)		(atom no.)	Å(rank)
	B_3009__MG			A_3348__MG	2.52 (5),		A_2945__MG			A_1701__MG			A_3450__MG
	11000_4tov_A_3008			11000_3v2d_A_3300			11000_3v23_A_3317			11000_4enc_A_102			11001_1xjr_A_101
	Mg2+(1)	MgNet(7)		Mg2+(1)	MgNet(7)		Mg2+(1)	MgNet(7)		Mg2+(1)	MgNet(6)		Mg2+(1)	MgNet(5)
	(atom no.)	Å(rank)		(atom no.)	Å(rank)		(atom no.)	Å(rank)		(atom no.)	Å(rank)		(atom no.)	Å(rank)
	A_3008__MG			A_3300__MG			A_3317__MG			A_102__MG	0.83 (6),		A_101__MG	1.68 (1),2.41 (3),
	11001_1yls_B_241			11000_4dr2_A_1694			11000_3v25_A_3270			11000_4ji1_A_1610			11001_2i2v_B_2954
	Mg2+(1)	MgNet(7)		Mg2+(1)	MgNet(7)		Mg2+(1)	MgNet(7)		Mg2+(1)	MgNet(7)		Mg2+(1)	MgNet(7)
	(atom no.)	Å(rank)		(atom no.)	Å(rank)		(atom no.)	Å(rank)		(atom no.)	Å(rank)		(atom no.)	Å(rank)
	B_241__MG	1.21 (2),		A_1694__MG			A_3270__MG			A_1610__MG			B_2954__MG	1.19 (2),2.65 (7),
	11001_2aw4_B_2951			11000_4dv1_A_1613			11000_3v25_A_3343			11000_4tp6_A_1633			11001_2qam_B_3124
	Mg2+(1)	MgNet(7)		Mg2+(1)	MgNet(7)		Mg2+(1)	MgNet(7)		Mg2+(1)	MgNet(7)		Mg2+(1)	MgNet(7)
	(atom no.)	Å(rank)		(atom no.)	Å(rank)		(atom no.)	Å(rank)		(atom no.)	Å(rank)		(atom no.)	Å(rank)
	B_2951__MG	1.81 (2),		A_1613__MG			A_3343__MG			A_1633__MG	1.91 (4),		B_3124__MG
	11001_2qam_B_3032			11000_4dv5_A_1827			11000_4dhc_A_3491			11000_4tp7_A_3004			11001_2qbc_B_3058
	Mg2+(1)	MgNet(7)		Mg2+(1)	MgNet(7)		Mg2+(1)	MgNet(7)		Mg2+(1)	MgNet(7)		Mg2+(1)	MgNet(7)
	(atom no.)	Å(rank)		(atom no.)	Å(rank)		(atom no.)	Å(rank)		(atom no.)	Å(rank)		(atom no.)	Å(rank)
	B_3032__MG	2.20 (6),		A_1827__MG			A_3491__MG	1.81 (3),1.51 (6),2.36 (7),		A_3004__MG	1.66 (2),2.16 (4),		B_3058__MG	1.55 (6),
	11001_2qan_A_2324			11000_4gas_A_1607			11000_4dr7_A_1690			11001_1q7y_A_8019			11001_2qbe_B_3151
	Mg2+(1)	MgNet(7)		Mg2+(1)	MgNet(7)		Mg2+(1)	MgNet(7)		Mg2+(1)	MgNet(7)		Mg2+(1)	MgNet(7)
	(atom no.)	Å(rank)		(atom no.)	Å(rank)		(atom no.)	Å(rank)		(atom no.)	Å(rank)		(atom no.)	Å(rank)
	A_2324__MG	2.97 (7),		A_1607__MG	1.10 (3),		A_1690__MG	2.85 (6),		A_8019__MG			B_3151__MG	2.10 (6),
	11001_2qbd_A_2264			11000_4gau_A_3058			11000_4gd2_A_1601			11001_2otl_0_8092			11001_2qbj_A_1552
	Mg2+(1)	MgNet(7)		Mg2+(1)	MgNet(7)		Mg2+(1)	MgNet(7)		Mg2+(1)	MgNet(7)		Mg2+(1)	MgNet(7)
	(atom no.)	Å(rank)		(atom no.)	Å(rank)		(atom no.)	Å(rank)		(atom no.)	Å(rank)		(atom no.)	Å(rank)
	A_2264__MG			A_3058__MG			A_1601__MG			0_8092__MG			A_1552__MG	2.48 (4),
	11001_2qbz_X_205			11000_4nvx_A_3265			11000_4qd1_A_3549			11001_2qbd_A_2182			11001_2qbk_B_2926
	Mg2+(1)	MgNet(7)		Mg2+(1)	MgNet(7)		Mg2+(1)	MgNet(7)		Mg2+(1)	MgNet(7)		Mg2+(1)	MgNet(7)
	(atom no.)	Å(rank)		(atom no.)	Å(rank)		(atom no.)	Å(rank)		(atom no.)	Å(rank)		(atom no.)	Å(rank)
	X_205__MG	1.56 (5),1.41 (6),2.06 (7),		A_3265__MG			A_3549__MG			A_2182__MG			B_2926__MG	1.15 (2),2.35 (6),
	11001_2qox_B_3009			11000_4nvx_A_3491			11000_4tpe_A_1602			11001_3i1q_A_1558			11001_2qp1_B_3002
	Mg2+(1)	MgNet(7)		Mg2+(1)	MgNet(7)		Mg2+(1)	MgNet(7)		Mg2+(1)	MgNet(7)		Mg2+(1)	MgNet(7)
	(atom no.)	Å(rank)		(atom no.)	Å(rank)		(atom no.)	Å(rank)		(atom no.)	Å(rank)		(atom no.)	Å(rank)
	B_3009__MG	2.62 (5),		A_3491__MG			A_1602__MG	1.71 (2),2.26 (4),2.29 (6),		A_1558__MG			B_3002__MG	1.94 (5),0.99 (7),
	11001_2z4m_A_1554			11000_4nw1_A_3314			11001_1hr2_B_13			11001_3i20_A_2945			11001_2z4k_A_1553
	Mg2+(1)	MgNet(7)		Mg2+(1)	MgNet(7)		Mg2+(1)	MgNet(7)		Mg2+(1)	MgNet(7)		Mg2+(1)	MgNet(7)
	(atom no.)	Å(rank)		(atom no.)	Å(rank)		(atom no.)	Å(rank)		(atom no.)	Å(rank)		(atom no.)	Å(rank)
	A_1554__MG			A_3314__MG			B_13__MG			A_2945__MG			A_1553__MG	2.92 (3),1.37 (6),
	11001_3oat_A_2986			11000_4too_B_201			11001_2i2u_A_1561			11001_3i22_A_2913			11001_3ofb_A_1540
	Mg2+(1)	MgNet(7)		Mg2+(1)	MgNet(7)		Mg2+(1)	MgNet(7)		Mg2+(1)	MgNet(7)		Mg2+(1)	MgNet(7)
	(atom no.)	Å(rank)		(atom no.)	Å(rank)		(atom no.)	Å(rank)		(atom no.)	Å(rank)		(atom no.)	Å(rank)
	A_2986__MG			B_201__MG	1.89 (5),		A_1561__MG	2.00 (7),		A_2913__MG			A_1540__MG
	11001_3ofd_A_2931			11000_4tp5_A_3075			11001_2i2v_B_2924			11001_3oat_A_2931			11001_3v23_A_3347
	Mg2+(1)	MgNet(7)		Mg2+(1)	MgNet(7)		Mg2+(1)	MgNet(7)		Mg2+(1)	MgNet(7)		Mg2+(1)	MgNet(7)
	(atom no.)	Å(rank)		(atom no.)	Å(rank)		(atom no.)	Å(rank)		(atom no.)	Å(rank)		(atom no.)	Å(rank)
	A_2931__MG	2.58 (5),		A_3075__MG			B_2924__MG			A_2931__MG			A_3347__MG
	11001_3ofx_A_1547			11001_1qu2_T_1203			11001_2qbc_B_3052			11001_3owi_A_118			11001_3v25_A_3287
	Mg2+(1)	MgNet(7)		Mg2+(1)	MgNet(7)		Mg2+(1)	MgNet(7)		Mg2+(1)	MgNet(5)		Mg2+(1)	MgNet(7)
	(atom no.)	Å(rank)		(atom no.)	Å(rank)		(atom no.)	Å(rank)		(atom no.)	Å(rank)		(atom no.)	Å(rank)
	A_1547__MG			T_1203__MG			B_3052__MG	2.68 (6),1.29 (7),		A_118__MG	1.02 (2),		A_3287__MG	1.39 (7),
	11001_3og0_A_2986			11001_1vs8_B_3002			11001_2qbh_A_1547			11001_3ox0_A_101			11001_3v2c_A_1685
	Mg2+(1)	MgNet(7)		Mg2+(1)	MgNet(7)		Mg2+(1)	MgNet(7)		Mg2+(1)	MgNet(7)		Mg2+(1)	MgNet(7)
	(atom no.)	Å(rank)		(atom no.)	Å(rank)		(atom no.)	Å(rank)		(atom no.)	Å(rank)		(atom no.)	Å(rank)
	A_2986__MG	2.27 (3),		B_3002__MG	1.79 (6),		A_1547__MG	0.80 (4),		A_101__MG			A_1685__MG
	11001_3v23_A_3308			11001_1yj9_0_8083			11001_2qbk_B_2940			11001_3v22_A_1692			11001_3v2d_A_3108
	Mg2+(1)	MgNet(7)		Mg2+(1)	MgNet(7)		Mg2+(1)	MgNet(7)		Mg2+(1)	MgNet(7)		Mg2+(1)	MgNet(7)
	(atom no.)	Å(rank)		(atom no.)	Å(rank)		(atom no.)	Å(rank)		(atom no.)	Å(rank)		(atom no.)	Å(rank)
	A_3308__MG			0_8083__MG			B_2940__MG			A_1692__MG	1.73 (6),1.85 (7),		A_3108__MG	0.09 (6),
	11001_3v23_A_3327			11001_2i2p_X_62			11001_2qp0_A_1579			11001_3v23_A_3330			11001_3v2d_A_3285
	Mg2+(1)	MgNet(7)		Mg2+(1)	MgNet(7)		Mg2+(1)	MgNet(7)		Mg2+(1)	MgNet(7)		Mg2+(1)	MgNet(7)
	(atom no.)	Å(rank)		(atom no.)	Å(rank)		(atom no.)	Å(rank)		(atom no.)	Å(rank)		(atom no.)	Å(rank)
	A_3327__MG			X_62__MG	0.86 (7),		A_1579__MG			A_3330__MG			A_3285__MG	0.79 (1),
	11001_3v27_A_3452			11001_2qbc_B_3229			11001_3df3_A_2360			11001_3v23_A_3385			11001_3v2f_A_3396
	Mg2+(1)	MgNet(7)		Mg2+(1)	MgNet(7)		Mg2+(1)	MgNet(7)		Mg2+(1)	MgNet(7)		Mg2+(1)	MgNet(7)
	(atom no.)	Å(rank)		(atom no.)	Å(rank)		(atom no.)	Å(rank)		(atom no.)	Å(rank)		(atom no.)	Å(rank)
	A_3452__MG			B_3229__MG	1.79 (6),		A_2360__MG	1.29 (3),2.69 (7),		A_3385__MG			A_3396__MG
	11001_3v27_A_3514			11001_2qbe_B_3038			11001_3df4_B_3251			11001_3v23_A_3442			11001_4dhc_A_3422
	Mg2+(1)	MgNet(7)		Mg2+(1)	MgNet(7)		Mg2+(1)	MgNet(7)		Mg2+(1)	MgNet(7)		Mg2+(1)	MgNet(7)
	(atom no.)	Å(rank)		(atom no.)	Å(rank)		(atom no.)	Å(rank)		(atom no.)	Å(rank)		(atom no.)	Å(rank)
	A_3514__MG			B_3038__MG	1.40 (4),		B_3251__MG			A_3442__MG	2.30 (7),		A_3422__MG	2.37 (5),0.85 (7),
	11001_3v29_A_3412			11001_2qbz_X_204			11001_3hhn_C_1022			11001_3v27_A_3589			11001_4dr4_A_1744
	Mg2+(1)	MgNet(7)		Mg2+(1)	MgNet(7)		Mg2+(1)	MgNet(7)		Mg2+(1)	MgNet(7)		Mg2+(1)	MgNet(7)
	(atom no.)	Å(rank)		(atom no.)	Å(rank)		(atom no.)	Å(rank)		(atom no.)	Å(rank)		(atom no.)	Å(rank)
	A_3412__MG			X_204__MG	0.90 (5),		C_1022__MG	2.27 (6),		A_3589__MG			A_1744__MG	1.87 (6),
	11001_3v2d_A_3217			11001_2qow_A_1543			11001_3i1p_A_3036			11001_3v27_A_3590			11001_4gaq_A_1621
	Mg2+(1)	MgNet(7)		Mg2+(1)	MgNet(7)		Mg2+(1)	MgNet(7)		Mg2+(1)	MgNet(7)		Mg2+(1)	MgNet(7)
	(atom no.)	Å(rank)		(atom no.)	Å(rank)		(atom no.)	Å(rank)		(atom no.)	Å(rank)		(atom no.)	Å(rank)
	A_3217__MG	1.70 (7),		A_1543__MG			A_3036__MG			A_3590__MG			A_1621__MG	0.69 (5),2.14 (6),
	11001_4dha_A_3645			11001_2qow_A_1561			11001_3ofq_A_2951			11001_3v29_A_3384			11001_4gau_A_3003
	Mg2+(1)	MgNet(7)		Mg2+(1)	MgNet(7)		Mg2+(1)	MgNet(7)		Mg2+(1)	MgNet(7)		Mg2+(1)	MgNet(7)
	(atom no.)	Å(rank)		(atom no.)	Å(rank)		(atom no.)	Å(rank)		(atom no.)	Å(rank)		(atom no.)	Å(rank)
	A_3645__MG			A_1561__MG			A_2951__MG			A_3384__MG			A_3003__MG
	11001_4duz_A_1649			11001_2qox_B_3008			11001_3or9_A_1561			11001_3v29_A_3395			11001_4gau_A_3096
	Mg2+(1)	MgNet(7)		Mg2+(1)	MgNet(7)		Mg2+(1)	MgNet(7)		Mg2+(1)	MgNet(7)		Mg2+(1)	MgNet(7)
	(atom no.)	Å(rank)		(atom no.)	Å(rank)		(atom no.)	Å(rank)		(atom no.)	Å(rank)		(atom no.)	Å(rank)
	A_1649__MG			B_3008__MG	0.92 (1),		A_1561__MG	2.78 (7),		A_3395__MG			A_3096__MG
	11001_4dv5_A_1685			11001_3i20_A_2908			11001_3owi_B_117			11001_3v2d_A_3331			11001_4ji5_A_1625
	Mg2+(1)	MgNet(7)		Mg2+(1)	MgNet(7)		Mg2+(1)	MgNet(7)		Mg2+(1)	MgNet(7)		Mg2+(1)	MgNet(7)
	(atom no.)	Å(rank)		(atom no.)	Å(rank)		(atom no.)	Å(rank)		(atom no.)	Å(rank)		(atom no.)	Å(rank)
	A_1685__MG	1.03 (2),2.69 (5),		A_2908__MG	2.09 (5),		B_117__MG	1.36 (2),		A_3331__MG	1.95 (3),2.10 (4),		A_1625__MG	0.94 (6),
	11001_4gar_A_3058			11001_3ofq_A_2939			11001_3td0_B_6000			11001_3v2d_A_3374			11001_4peb_B_203
	Mg2+(1)	MgNet(7)		Mg2+(1)	MgNet(7)		Mg2+(1)	MgNet(4)		Mg2+(1)	MgNet(7)		Mg2+(1)	MgNet(7)
	(atom no.)	Å(rank)		(atom no.)	Å(rank)		(atom no.)	Å(rank)		(atom no.)	Å(rank)		(atom no.)	Å(rank)
	A_3058__MG			A_2939__MG			B_6000__MG			A_3374__MG			B_203__MG	1.48 (2),
	11001_4gar_A_3122			11001_3og0_A_2955			11001_3v25_A_3280			11001_4gar_A_3025			11001_4pec_A_3006
	Mg2+(1)	MgNet(7)		Mg2+(1)	MgNet(7)		Mg2+(1)	MgNet(7)		Mg2+(1)	MgNet(7)		Mg2+(1)	MgNet(7)
	(atom no.)	Å(rank)		(atom no.)	Å(rank)		(atom no.)	Å(rank)		(atom no.)	Å(rank)		(atom no.)	Å(rank)
	A_3122__MG			A_2955__MG	1.77 (3),2.82 (5),		A_3280__MG	1.12 (6),		A_3025__MG	1.98 (3),1.90 (6),1.78 (7),		A_3006__MG	2.86 (7),
	11001_4qcn_A_3369			11001_3og0_A_2958			11001_3v27_A_3434			11001_4gau_A_3009			11001_4qcs_A_3129
	Mg2+(1)	MgNet(7)		Mg2+(1)	MgNet(7)		Mg2+(1)	MgNet(7)		Mg2+(1)	MgNet(7)		Mg2+(1)	MgNet(7)
	(atom no.)	Å(rank)		(atom no.)	Å(rank)		(atom no.)	Å(rank)		(atom no.)	Å(rank)		(atom no.)	Å(rank)
	A_3369__MG			A_2958__MG			A_3434__MG			A_3009__MG	2.13 (1),2.66 (6),1.79 (7),		A_3129__MG
	11001_4qcr_A_3547			11001_3v2d_A_3317			11001_3v2d_A_3189			11001_4gau_A_3094			11001_4qcv_A_3299
	Mg2+(1)	MgNet(7)		Mg2+(1)	MgNet(7)		Mg2+(1)	MgNet(7)		Mg2+(1)	MgNet(7)		Mg2+(1)	MgNet(7)
	(atom no.)	Å(rank)		(atom no.)	Å(rank)		(atom no.)	Å(rank)		(atom no.)	Å(rank)		(atom no.)	Å(rank)
	A_3547__MG	0.66 (6),		A_3317__MG			A_3189__MG			A_3094__MG			A_3299__MG
	11001_4tp4_A_1606			11001_3v2f_A_3291			11001_3v2d_A_3193			11001_4ji1_A_1607			11001_4qcv_A_3307
	Mg2+(1)	MgNet(7)		Mg2+(1)	MgNet(7)		Mg2+(1)	MgNet(7)		Mg2+(1)	MgNet(7)		Mg2+(1)	MgNet(7)
	(atom no.)	Å(rank)		(atom no.)	Å(rank)		(atom no.)	Å(rank)		(atom no.)	Å(rank)		(atom no.)	Å(rank)
	A_1606__MG	2.09 (2),1.95 (4),2.69 (5),		A_3291__MG			A_3193__MG			A_1607__MG	1.06 (3),2.59 (4),2.64 (5),		A_3307__MG	0.56 (6),
	11002_1f27_A_36			11001_4dha_A_3584			11001_3v2d_A_3311			11001_4kj6_A_1608			11001_4qd1_A_3465
	Mg2+(1)	MgNet(5)		Mg2+(1)	MgNet(7)		Mg2+(1)	MgNet(7)		Mg2+(1)	MgNet(7)		Mg2+(1)	MgNet(7)
	(atom no.)	Å(rank)		(atom no.)	Å(rank)		(atom no.)	Å(rank)		(atom no.)	Å(rank)		(atom no.)	Å(rank)
	A_36__MG	2.60 (1),1.05 (2),1.77 (3),		A_3584__MG	0.54 (3),2.40 (6),		A_3311__MG	2.14 (3),		A_1608__MG			A_3465__MG
	11002_1hq1_B_1802			11001_4dr6_A_1698			11001_3v2d_A_3413			11001_4m2z_C_101			11002_1k73_A_8045
	Mg2+(1)	MgNet(6)		Mg2+(1)	MgNet(7)		Mg2+(1)	MgNet(7)		Mg2+(1)	MgNet(5)		Mg2+(1)	MgNet(7)
	(atom no.)	Å(rank)		(atom no.)	Å(rank)		(atom no.)	Å(rank)		(atom no.)	Å(rank)		(atom no.)	Å(rank)
	B_1802__MG	2.71 (5),		A_1698__MG	2.71 (5),		A_3413__MG			C_101__MG			A_8045__MG
	11002_1k8a_A_8091			11001_4enb_A_111			11001_4dr4_A_1622			11001_4qct_A_3325			11002_1vs6_B_2952
	Mg2+(1)	MgNet(7)		Mg2+(1)	MgNet(6)		Mg2+(1)	MgNet(7)		Mg2+(1)	MgNet(7)		Mg2+(1)	MgNet(7)
	(atom no.)	Å(rank)		(atom no.)	Å(rank)		(atom no.)	Å(rank)		(atom no.)	Å(rank)		(atom no.)	Å(rank)
	A_8091__MG			A_111__MG	0.19 (1),		A_1622__MG	1.41 (5),2.01 (6),		A_3325__MG			B_2952__MG
	11002_1vqo_0_8032			11001_4gau_A_3077			11001_4dv1_A_1617			11001_4tox_A_3008			11002_1vs8_B_2939
	Mg2+(1)	MgNet(7)		Mg2+(1)	MgNet(7)		Mg2+(1)	MgNet(7)		Mg2+(1)	MgNet(7)		Mg2+(1)	MgNet(7)
	(atom no.)	Å(rank)		(atom no.)	Å(rank)		(atom no.)	Å(rank)		(atom no.)	Å(rank)		(atom no.)	Å(rank)
	0_8032__MG			A_3077__MG			A_1617__MG			A_3008__MG			B_2939__MG
	11002_2qam_B_3201			11001_4gau_A_3084			11001_4dv3_A_1631			11001_4tpd_A_3005			11002_2i2t_B_2950
	Mg2+(1)	MgNet(7)		Mg2+(1)	MgNet(7)		Mg2+(1)	MgNet(7)		Mg2+(1)	MgNet(7)		Mg2+(1)	MgNet(7)
	(atom no.)	Å(rank)		(atom no.)	Å(rank)		(atom no.)	Å(rank)		(atom no.)	Å(rank)		(atom no.)	Å(rank)
	B_3201__MG	2.38 (5),2.53 (7),		A_3084__MG	1.67 (2),2.57 (5),2.24 (7),		A_1631__MG	1.03 (6),		A_3005__MG	1.22 (5),		B_2950__MG
	11002_2qba_B_3072			11001_4oji_A_105			11001_4gaq_A_1631			11001_4tpe_A_1610			11002_2qam_B_3044
	Mg2+(1)	MgNet(7)		Mg2+(1)	MgNet(7)		Mg2+(1)	MgNet(7)		Mg2+(1)	MgNet(7)		Mg2+(1)	MgNet(7)
	(atom no.)	Å(rank)		(atom no.)	Å(rank)		(atom no.)	Å(rank)		(atom no.)	Å(rank)		(atom no.)	Å(rank)
	B_3072__MG			A_105__MG	0.78 (1),		A_1631__MG	2.31 (6),1.37 (7),		A_1610__MG			B_3044__MG
	11002_2qbc_B_3081			11001_4too_A_3014			11001_4gau_A_3020			11002_1qu2_T_1205			11002_2qam_B_3056
	Mg2+(1)	MgNet(7)		Mg2+(1)	MgNet(7)		Mg2+(1)	MgNet(7)		Mg2+(1)	MgNet(5)		Mg2+(1)	MgNet(7)
	(atom no.)	Å(rank)		(atom no.)	Å(rank)		(atom no.)	Å(rank)		(atom no.)	Å(rank)		(atom no.)	Å(rank)
	B_3081__MG			A_3014__MG			A_3020__MG	2.55 (5),0.57 (7),		T_1205__MG	2.32 (1),		B_3056__MG	2.80 (5),1.54 (7),
	11002_2qp0_A_1547			11001_4tow_A_1602			11001_4gau_A_3025			11002_1vs5_A_1544			11002_2qao_B_3201
	Mg2+(1)	MgNet(7)		Mg2+(1)	MgNet(7)		Mg2+(1)	MgNet(7)		Mg2+(1)	MgNet(7)		Mg2+(1)	MgNet(7)
	(atom no.)	Å(rank)		(atom no.)	Å(rank)		(atom no.)	Å(rank)		(atom no.)	Å(rank)		(atom no.)	Å(rank)
	A_1547__MG	2.89 (5),2.32 (6),		A_1602__MG	1.36 (3),2.85 (6),2.95 (7),		A_3025__MG			A_1544__MG	2.06 (7),		B_3201__MG	2.64 (7),
	11002_3df2_B_3531			11001_4tp8_A_1620			11001_4nw1_A_3297			11002_1yhq_0_8064			11002_2qbc_B_3245
	Mg2+(1)	MgNet(7)		Mg2+(1)	MgNet(7)		Mg2+(1)	MgNet(7)		Mg2+(1)	MgNet(7)		Mg2+(1)	MgNet(7)
	(atom no.)	Å(rank)		(atom no.)	Å(rank)		(atom no.)	Å(rank)		(atom no.)	Å(rank)		(atom no.)	Å(rank)
	B_3531__MG			A_1620__MG	2.88 (4),1.37 (5),1.42 (6),		A_3297__MG	0.97 (6),		0_8064__MG	0.95 (2),1.89 (6),		B_3245__MG
	11002_3egz_B_502			11002_1nji_A_8052			11001_4qcp_A_3566			11002_1yi2_0_8037			11002_3hhn_E_1022
	Mg2+(1)	MgNet(7)		Mg2+(1)	MgNet(7)		Mg2+(1)	MgNet(7)		Mg2+(1)	MgNet(7)		Mg2+(1)	MgNet(7)
	(atom no.)	Å(rank)		(atom no.)	Å(rank)		(atom no.)	Å(rank)		(atom no.)	Å(rank)		(atom no.)	Å(rank)
	B_502__MG	2.10 (3),		A_8052__MG			A_3566__MG			0_8037__MG	2.28 (4),1.47 (6),		E_1022__MG	1.60 (6),
	11002_3oxb_B_130			11002_1q86_A_8040			11001_4qcr_A_3363			11002_2qam_B_3001			11002_3oaq_A_1561
	Mg2+(1)	MgNet(7)		Mg2+(1)	MgNet(7)		Mg2+(1)	MgNet(7)		Mg2+(1)	MgNet(7)		Mg2+(1)	MgNet(7)
	(atom no.)	Å(rank)		(atom no.)	Å(rank)		(atom no.)	Å(rank)		(atom no.)	Å(rank)		(atom no.)	Å(rank)
	B_130__MG	0.93 (1),		A_8040__MG			A_3363__MG			B_3001__MG			A_1561__MG	2.24 (3),2.46 (6),1.31 (7),
	11002_3v27_A_3332			11002_1vq5_0_8051			11001_4tox_B_201			11002_2qam_B_3038			11002_3v23_A_3395
	Mg2+(1)	MgNet(7)		Mg2+(1)	MgNet(7)		Mg2+(1)	MgNet(7)		Mg2+(1)	MgNet(7)		Mg2+(1)	MgNet(7)
	(atom no.)	Å(rank)		(atom no.)	Å(rank)		(atom no.)	Å(rank)		(atom no.)	Å(rank)		(atom no.)	Å(rank)
	A_3332__MG	2.05 (1),2.88 (4),		0_8051__MG	1.05 (4),		B_201__MG	2.35 (3),		B_3038__MG			A_3395__MG	1.71 (4),0.78 (6),
	11002_3v29_A_3424			11002_1vqo_0_8021			11001_4tpa_A_1601			11002_2qam_B_3145			11002_3v25_A_3305
	Mg2+(1)	MgNet(7)		Mg2+(1)	MgNet(7)		Mg2+(1)	MgNet(7)		Mg2+(1)	MgNet(7)		Mg2+(1)	MgNet(7)
	(atom no.)	Å(rank)		(atom no.)	Å(rank)		(atom no.)	Å(rank)		(atom no.)	Å(rank)		(atom no.)	Å(rank)
	A_3424__MG			0_8021__MG	2.28 (4),		A_1601__MG	1.00 (1),		B_3145__MG			A_3305__MG
	11002_3v29_A_3553			11002_2avy_A_1569			11002_1vqo_0_8058			11002_2qbc_B_3140			11002_3v25_A_3315
	Mg2+(1)	MgNet(7)		Mg2+(1)	MgNet(7)		Mg2+(1)	MgNet(7)		Mg2+(1)	MgNet(7)		Mg2+(1)	MgNet(7)
	(atom no.)	Å(rank)		(atom no.)	Å(rank)		(atom no.)	Å(rank)		(atom no.)	Å(rank)		(atom no.)	Å(rank)
	A_3553__MG			A_1569__MG	0.14 (3),		0_8058__MG			B_3140__MG			A_3315__MG	0.74 (2),2.98 (3),
	11002_4dh9_A_1891			11002_2awb_B_2914			11002_1vs7_A_1554			11002_2qp0_A_1543			11002_3v27_A_3425
	Mg2+(1)	MgNet(7)		Mg2+(1)	MgNet(7)		Mg2+(1)	MgNet(7)		Mg2+(1)	MgNet(7)		Mg2+(1)	MgNet(7)
	(atom no.)	Å(rank)		(atom no.)	Å(rank)		(atom no.)	Å(rank)		(atom no.)	Å(rank)		(atom no.)	Å(rank)
	A_1891__MG	1.15 (2),		B_2914__MG	1.26 (6),		A_1554__MG	0.26 (3),		A_1543__MG	1.98 (4),1.50 (6),		A_3425__MG
	11002_4dr4_A_1697			11002_2i2u_A_1571			11002_1xjr_A_201			11002_3ofr_A_3006			11002_3v27_A_3455
	Mg2+(1)	MgNet(7)		Mg2+(1)	MgNet(7)		Mg2+(1)	MgNet(6)		Mg2+(1)	MgNet(7)		Mg2+(1)	MgNet(7)
	(atom no.)	Å(rank)		(atom no.)	Å(rank)		(atom no.)	Å(rank)		(atom no.)	Å(rank)		(atom no.)	Å(rank)
	A_1697__MG			A_1571__MG			A_201__MG	1.23 (1),2.07 (3),		A_3006__MG	1.00 (7),		A_3455__MG
	11002_4dv0_A_1628			11002_2i2u_X_358			11002_2qam_B_3090			11002_3owz_A_103			11002_3v27_A_3548
	Mg2+(1)	MgNet(7)		Mg2+(1)	MgNet(7)		Mg2+(1)	MgNet(7)		Mg2+(1)	MgNet(7)		Mg2+(1)	MgNet(7)
	(atom no.)	Å(rank)		(atom no.)	Å(rank)		(atom no.)	Å(rank)		(atom no.)	Å(rank)		(atom no.)	Å(rank)
	A_1628__MG	1.53 (6),		X_358__MG			B_3090__MG			A_103__MG			A_3548__MG	2.79 (6),
	11002_4gaq_A_1605			11002_2qao_B_3614			11002_2qov_B_2992			11002_3oxd_A_110			11002_3v29_A_3351
	Mg2+(1)	MgNet(7)		Mg2+(1)	MgNet(7)		Mg2+(1)	MgNet(7)		Mg2+(1)	MgNet(5)		Mg2+(1)	MgNet(7)
	(atom no.)	Å(rank)		(atom no.)	Å(rank)		(atom no.)	Å(rank)		(atom no.)	Å(rank)		(atom no.)	Å(rank)
	A_1605__MG	2.74 (5),		B_3614__MG	1.62 (1),2.09 (2),1.96 (4),		B_2992__MG			A_110__MG	1.08 (3),1.97 (4),		A_3351__MG
	11002_4gaq_A_1632			11002_2qbc_B_3008			11002_2qoz_B_2942			11002_3v25_A_3278			11002_3v29_A_3430
	Mg2+(1)	MgNet(7)		Mg2+(1)	MgNet(7)		Mg2+(1)	MgNet(7)		Mg2+(1)	MgNet(7)		Mg2+(1)	MgNet(7)
	(atom no.)	Å(rank)		(atom no.)	Å(rank)		(atom no.)	Å(rank)		(atom no.)	Å(rank)		(atom no.)	Å(rank)
	A_1632__MG	0.95 (2),2.36 (3),2.15 (4),		B_3008__MG			B_2942__MG	2.00 (3),1.09 (5),		A_3278__MG			A_3430__MG
	11002_4gar_A_3009			11002_2qbc_B_3040			11002_3df4_B_3058			11002_4dhc_A_3430			11002_3v2f_A_3289
	Mg2+(1)	MgNet(7)		Mg2+(1)	MgNet(7)		Mg2+(1)	MgNet(7)		Mg2+(1)	MgNet(7)		Mg2+(1)	MgNet(7)
	(atom no.)	Å(rank)		(atom no.)	Å(rank)		(atom no.)	Å(rank)		(atom no.)	Å(rank)		(atom no.)	Å(rank)
	A_3009__MG	1.58 (4),		B_3040__MG	2.09 (1),1.00 (2),		B_3058__MG			A_3430__MG			A_3289__MG	2.38 (4),
	11002_4gas_A_1613			11002_2qbc_B_3046			11002_3i1p_A_2971			11002_4duz_A_1618			11002_3zgz_B_1080
	Mg2+(1)	MgNet(7)		Mg2+(1)	MgNet(7)		Mg2+(1)	MgNet(7)		Mg2+(1)	MgNet(7)		Mg2+(1)	MgNet(7)
	(atom no.)	Å(rank)		(atom no.)	Å(rank)		(atom no.)	Å(rank)		(atom no.)	Å(rank)		(atom no.)	Å(rank)
	A_1613__MG	1.76 (2),2.95 (3),1.27 (4),		B_3046__MG			A_2971__MG			A_1618__MG	1.42 (6),1.47 (7),		B_1080__MG	0.75 (7),
	11002_4gau_A_3055			11002_2qbe_B_3032			11002_3v23_A_3481			11002_4dv7_A_1650			11002_4dr2_A_1621
	Mg2+(1)	MgNet(7)		Mg2+(1)	MgNet(7)		Mg2+(1)	MgNet(7)		Mg2+(1)	MgNet(7)		Mg2+(1)	MgNet(7)
	(atom no.)	Å(rank)		(atom no.)	Å(rank)		(atom no.)	Å(rank)		(atom no.)	Å(rank)		(atom no.)	Å(rank)
	A_3055__MG	0.60 (5),2.42 (7),		B_3032__MG	2.28 (7),		A_3481__MG			A_1650__MG			A_1621__MG	1.64 (4),2.53 (6),1.57 (7),
	11002_4qcn_A_3340			11002_2qbk_B_2924			11002_3v2d_A_3267			11002_4gaq_A_1627			11002_4gau_A_3008
	Mg2+(1)	MgNet(7)		Mg2+(1)	MgNet(7)		Mg2+(1)	MgNet(7)		Mg2+(1)	MgNet(7)		Mg2+(1)	MgNet(7)
	(atom no.)	Å(rank)		(atom no.)	Å(rank)		(atom no.)	Å(rank)		(atom no.)	Å(rank)		(atom no.)	Å(rank)
	A_3340__MG	0.86 (5),1.84 (6),		B_2924__MG			A_3267__MG			A_1627__MG			A_3008__MG	1.51 (5),
	11002_4qcp_A_3272			11002_2qox_B_3014			11002_3v2d_A_3355			11002_4gar_A_3066			11002_4nvz_A_3330
	Mg2+(1)	MgNet(7)		Mg2+(1)	MgNet(7)		Mg2+(1)	MgNet(7)		Mg2+(1)	MgNet(7)		Mg2+(1)	MgNet(7)
	(atom no.)	Å(rank)		(atom no.)	Å(rank)		(atom no.)	Å(rank)		(atom no.)	Å(rank)		(atom no.)	Å(rank)
	A_3272__MG			B_3014__MG			A_3355__MG	2.10 (4),		A_3066__MG	1.97 (3),1.57 (4),2.42 (5),		A_3330__MG	0.48 (2),
	11002_4qcz_A_3387			11002_3hhn_C_1023			11002_4gar_A_3086			11002_4gau_A_3004			11002_4qcv_A_3484
	Mg2+(1)	MgNet(7)		Mg2+(1)	MgNet(7)		Mg2+(1)	MgNet(7)		Mg2+(1)	MgNet(7)		Mg2+(1)	MgNet(7)
	(atom no.)	Å(rank)		(atom no.)	Å(rank)		(atom no.)	Å(rank)		(atom no.)	Å(rank)		(atom no.)	Å(rank)
	A_3387__MG	0.91 (7),		C_1023__MG	1.20 (1),2.59 (3),		A_3086__MG	2.35 (6),		A_3004__MG	2.74 (3),		A_3484__MG
	11002_4tp7_B_203			11002_3i1n_A_2943			11002_4gau_A_3036			11002_4gau_A_3014			11002_4qcx_A_3439
	Mg2+(1)	MgNet(7)		Mg2+(1)	MgNet(7)		Mg2+(1)	MgNet(7)		Mg2+(1)	MgNet(7)		Mg2+(1)	MgNet(7)
	(atom no.)	Å(rank)		(atom no.)	Å(rank)		(atom no.)	Å(rank)		(atom no.)	Å(rank)		(atom no.)	Å(rank)
	B_203__MG	1.04 (1),2.92 (7),		A_2943__MG	2.05 (6),		A_3036__MG	2.56 (7),		A_3014__MG	1.38 (1),		A_3439__MG	2.73 (7),
	11002_4tpd_A_3063			11002_3i1t_D_2999			11002_4ji5_A_1648			11002_4gau_A_3026			11002_4ton_A_1627
	Mg2+(1)	MgNet(7)		Mg2+(1)	MgNet(7)		Mg2+(1)	MgNet(7)		Mg2+(1)	MgNet(7)		Mg2+(1)	MgNet(7)
	(atom no.)	Å(rank)		(atom no.)	Å(rank)		(atom no.)	Å(rank)		(atom no.)	Å(rank)		(atom no.)	Å(rank)
	A_3063__MG			D_2999__MG			A_1648__MG			A_3026__MG	1.08 (2),		A_1627__MG	0.71 (4),2.03 (6),
	11002_4un3_A_1082			11002_3ofz_A_2986			11002_4m4o_B_102			11002_4gau_A_3049			11002_4tox_A_3080
	Mg2+(1)	MgNet(6)		Mg2+(1)	MgNet(7)		Mg2+(1)	MgNet(7)		Mg2+(1)	MgNet(7)		Mg2+(1)	MgNet(7)
	(atom no.)	Å(rank)		(atom no.)	Å(rank)		(atom no.)	Å(rank)		(atom no.)	Å(rank)		(atom no.)	Å(rank)
	A_1082__MG	1.89 (1),1.26 (3),1.88 (5),		A_2986__MG			B_102__MG	0.72 (2),2.98 (4),		A_3049__MG			A_3080__MG
	11003_1q86_A_8045			11002_3og0_A_2935			11002_4qcn_A_3691			11002_4p5j_A_102			11002_4tp6_A_1636
	Mg2+(1)	MgNet(7)		Mg2+(1)	MgNet(7)		Mg2+(1)	MgNet(7)		Mg2+(1)	MgNet(7)		Mg2+(1)	MgNet(7)
	(atom no.)	Å(rank)		(atom no.)	Å(rank)		(atom no.)	Å(rank)		(atom no.)	Å(rank)		(atom no.)	Å(rank)
	A_8045__MG	1.12 (1),		A_2935__MG			A_3691__MG			A_102__MG	2.95 (3),		A_1636__MG
	11003_1vs7_A_1548			11002_3q3z_A_85			11002_4qcn_A_3738			11002_4qcn_A_3540			11002_4tpb_A_3122
	Mg2+(1)	MgNet(7)		Mg2+(1)	MgNet(7)		Mg2+(1)	MgNet(7)		Mg2+(1)	MgNet(7)		Mg2+(1)	MgNet(7)
	(atom no.)	Å(rank)		(atom no.)	Å(rank)		(atom no.)	Å(rank)		(atom no.)	Å(rank)		(atom no.)	Å(rank)
	A_1548__MG			A_85__MG			A_3738__MG			A_3540__MG			A_3122__MG
	11003_2qam_B_3066			11002_3v25_A_3312			11002_4qcp_A_3319			11002_4qcr_A_3331			11003_2z4n_B_2930
	Mg2+(1)	MgNet(7)		Mg2+(1)	MgNet(7)		Mg2+(1)	MgNet(7)		Mg2+(1)	MgNet(7)		Mg2+(1)	MgNet(7)
	(atom no.)	Å(rank)		(atom no.)	Å(rank)		(atom no.)	Å(rank)		(atom no.)	Å(rank)		(atom no.)	Å(rank)
	B_3066__MG	1.57 (2),1.62 (7),		A_3312__MG			A_3319__MG			A_3331__MG			B_2930__MG
	11003_2qam_B_3221			11002_3zgz_B_1077			11002_4qct_A_3266			11002_4qcx_A_3340			11003_3cpw_0_8015
	Mg2+(1)	MgNet(7)		Mg2+(1)	MgNet(7)		Mg2+(1)	MgNet(7)		Mg2+(1)	MgNet(7)		Mg2+(1)	MgNet(7)
	(atom no.)	Å(rank)		(atom no.)	Å(rank)		(atom no.)	Å(rank)		(atom no.)	Å(rank)		(atom no.)	Å(rank)
	B_3221__MG	2.34 (4),1.79 (6),1.88 (7),		B_1077__MG	1.26 (1),1.31 (2),		A_3266__MG			A_3340__MG			0_8015__MG
	11003_2qbe_B_3044			11002_4dh9_A_1936			11002_4qcv_A_3316			11002_4qd1_A_3574			11003_3v29_A_3416
	Mg2+(1)	MgNet(7)		Mg2+(1)	MgNet(7)		Mg2+(1)	MgNet(7)		Mg2+(1)	MgNet(7)		Mg2+(1)	MgNet(7)
	(atom no.)	Å(rank)		(atom no.)	Å(rank)		(atom no.)	Å(rank)		(atom no.)	Å(rank)		(atom no.)	Å(rank)
	B_3044__MG	2.35 (2),2.17 (4),		A_1936__MG			A_3316__MG			A_3574__MG			A_3416__MG
	11003_3ccq_0_8045			11002_4gar_A_3098			11002_4qcx_A_3495			11002_4tov_A_3122			11003_4dhc_A_3377
	Mg2+(1)	MgNet(7)		Mg2+(1)	MgNet(7)		Mg2+(1)	MgNet(7)		Mg2+(1)	MgNet(7)		Mg2+(1)	MgNet(7)
	(atom no.)	Å(rank)		(atom no.)	Å(rank)		(atom no.)	Å(rank)		(atom no.)	Å(rank)		(atom no.)	Å(rank)
	0_8045__MG			A_3098__MG			A_3495__MG			A_3122__MG	1.79 (7),		A_3377__MG
	11003_3cxc_0_8040			11002_4gau_A_3005			11002_4qcz_A_3579			11002_4tp3_A_3124			11003_4qd1_A_3311
	Mg2+(1)	MgNet(7)		Mg2+(1)	MgNet(7)		Mg2+(1)	MgNet(7)		Mg2+(1)	MgNet(7)		Mg2+(1)	MgNet(7)
	(atom no.)	Å(rank)		(atom no.)	Å(rank)		(atom no.)	Å(rank)		(atom no.)	Å(rank)		(atom no.)	Å(rank)
	0_8040__MG			A_3005__MG			A_3579__MG			A_3124__MG	1.73 (2),		A_3311__MG	1.59 (7),
	11003_3df2_B_3038			11002_4gau_A_3006			11002_4ton_A_1616			11002_4tpb_A_3074			11003_4tp7_A_3006
	Mg2+(1)	MgNet(7)		Mg2+(1)	MgNet(7)		Mg2+(1)	MgNet(7)		Mg2+(1)	MgNet(7)		Mg2+(1)	MgNet(7)
	(atom no.)	Å(rank)		(atom no.)	Å(rank)		(atom no.)	Å(rank)		(atom no.)	Å(rank)		(atom no.)	Å(rank)
	B_3038__MG			A_3006__MG			A_1616__MG	2.62 (2),2.02 (3),2.53 (5),1.65 (6),		A_3074__MG	1.78 (7),		A_3006__MG
	11003_3i22_A_3022			11002_4gau_A_3086			11002_4tp3_A_3118			11003_1m1k_A_8017			11003_4tp7_A_3040
	Mg2+(1)	MgNet(7)		Mg2+(1)	MgNet(7)		Mg2+(1)	MgNet(7)		Mg2+(1)	MgNet(7)		Mg2+(1)	MgNet(7)
	(atom no.)	Å(rank)		(atom no.)	Å(rank)		(atom no.)	Å(rank)		(atom no.)	Å(rank)		(atom no.)	Å(rank)
	A_3022__MG	2.25 (4),		A_3086__MG			A_3118__MG			A_8017__MG	1.62 (6),1.24 (7),		A_3040__MG
	11003_3la5_A_5			11002_4m30_C_101			11002_4tp8_A_1612			11003_2qbe_B_3090			11004_3oat_A_2997
	Mg2+(1)	MgNet(7)		Mg2+(1)	MgNet(4)		Mg2+(1)	MgNet(7)		Mg2+(1)	MgNet(7)		Mg2+(1)	MgNet(7)
	(atom no.)	Å(rank)		(atom no.)	Å(rank)		(atom no.)	Å(rank)		(atom no.)	Å(rank)		(atom no.)	Å(rank)
	A_5__MG	1.65 (6),		C_101__MG	1.53 (2),		A_1612__MG			B_3090__MG			A_2997__MG
	11003_3ofd_A_2938			11002_4nxm_A_1699			11003_1hr2_A_7			11003_2qox_B_2928			11004_3og0_A_2937
	Mg2+(1)	MgNet(7)		Mg2+(1)	MgNet(7)		Mg2+(1)	MgNet(7)		Mg2+(1)	MgNet(7)		Mg2+(1)	MgNet(7)
	(atom no.)	Å(rank)		(atom no.)	Å(rank)		(atom no.)	Å(rank)		(atom no.)	Å(rank)		(atom no.)	Å(rank)
	A_2938__MG			A_1699__MG			A_7__MG			B_2928__MG			A_2937__MG	1.91 (7),
	11003_3orb_A_2991			11002_4too_A_3067			11003_1qvf_0_8091			11003_3i22_A_3018			11004_3og0_A_3017
	Mg2+(1)	MgNet(7)		Mg2+(1)	MgNet(7)		Mg2+(1)	MgNet(7)		Mg2+(1)	MgNet(7)		Mg2+(1)	MgNet(7)
	(atom no.)	Å(rank)		(atom no.)	Å(rank)		(atom no.)	Å(rank)		(atom no.)	Å(rank)		(atom no.)	Å(rank)
	A_2991__MG			A_3067__MG			0_8091__MG	0.50 (3),		A_3018__MG			A_3017__MG
	11003_4dr2_A_1640			11002_4tpe_A_1621			11003_2qam_B_3072			11003_3ox0_A_112			11004_3v29_A_3383
	Mg2+(1)	MgNet(7)		Mg2+(1)	MgNet(7)		Mg2+(1)	MgNet(7)		Mg2+(1)	MgNet(6)		Mg2+(1)	MgNet(7)
	(atom no.)	Å(rank)		(atom no.)	Å(rank)		(atom no.)	Å(rank)		(atom no.)	Å(rank)		(atom no.)	Å(rank)
	A_1640__MG			A_1621__MG	1.55 (2),1.74 (3),2.58 (4),		B_3072__MG			A_112__MG	2.53 (6),		A_3383__MG
	11003_4gar_A_3050			11003_1vs8_B_2937			11003_2qbc_B_3614			11003_3v22_A_1685			11005_1yij_0_8091
	Mg2+(1)	MgNet(7)		Mg2+(1)	MgNet(7)		Mg2+(1)	MgNet(7)		Mg2+(1)	MgNet(7)		Mg2+(1)	MgNet(7)
	(atom no.)	Å(rank)		(atom no.)	Å(rank)		(atom no.)	Å(rank)		(atom no.)	Å(rank)		(atom no.)	Å(rank)
	A_3050__MG	1.91 (6),		B_2937__MG			B_3614__MG	1.55 (5),1.86 (6),		A_1685__MG			0_8091__MG
	11003_4qcp_A_3579			11003_2qao_B_3214			11003_2qoz_B_2992			11003_4duy_A_1629			11110_2i2p_A_1585
	Mg2+(1)	MgNet(7)		Mg2+(1)	MgNet(7)		Mg2+(1)	MgNet(7)		Mg2+(1)	MgNet(7)		Mg2+(1)	MgNet(7)
	(atom no.)	Å(rank)		(atom no.)	Å(rank)		(atom no.)	Å(rank)		(atom no.)	Å(rank)		(atom no.)	Å(rank)
	A_3579__MG			B_3214__MG	1.88 (6),		B_2992__MG	1.10 (2),2.96 (5),		A_1629__MG	2.42 (4),		A_1585__MG	0.98 (5),2.67 (7),
	11003_4qcz_A_3405			11003_2qbj_A_1596			11003_3ofc_A_2936			11003_4pec_A_3075			11110_3ofy_A_1538
	Mg2+(1)	MgNet(7)		Mg2+(1)	MgNet(7)		Mg2+(1)	MgNet(7)		Mg2+(1)	MgNet(7)		Mg2+(1)	MgNet(7)
	(atom no.)	Å(rank)		(atom no.)	Å(rank)		(atom no.)	Å(rank)		(atom no.)	Å(rank)		(atom no.)	Å(rank)
	A_3405__MG	0.49 (7),		A_1596__MG	1.26 (4),		A_2936__MG			A_3075__MG	1.91 (4),1.82 (5),2.26 (7),		A_1538__MG	2.68 (3),
	11003_4qcz_A_3507			11003_2qou_A_1543			11003_3v24_A_1666			11003_4tol_A_1628			11110_4en5_A_109
	Mg2+(1)	MgNet(7)		Mg2+(1)	MgNet(7)		Mg2+(1)	MgNet(7)		Mg2+(1)	MgNet(7)		Mg2+(1)	MgNet(7)
	(atom no.)	Å(rank)		(atom no.)	Å(rank)		(atom no.)	Å(rank)		(atom no.)	Å(rank)		(atom no.)	Å(rank)
	A_3507__MG			A_1543__MG			A_1666__MG	2.15 (7),		A_1628__MG			A_109__MG	1.69 (1),
	11003_4tp0_A_1612			11003_2qou_A_1572			11003_3v27_A_3444			11004_3oas_A_3000			11120_1yhq_0_8021
	Mg2+(1)	MgNet(7)		Mg2+(1)	MgNet(7)		Mg2+(1)	MgNet(7)		Mg2+(1)	MgNet(7)		Mg2+(1)	MgNet(7)
	(atom no.)	Å(rank)		(atom no.)	Å(rank)		(atom no.)	Å(rank)		(atom no.)	Å(rank)		(atom no.)	Å(rank)
	A_1612__MG			A_1572__MG	1.32 (3),2.59 (6),2.05 (7),		A_3444__MG			A_3000__MG			0_8021__MG
	11003_4tpb_A_3054			11003_3ccu_0_8026			11003_3v27_A_3567			11004_3r8t_A_2945			11120_3v2d_A_3253
	Mg2+(1)	MgNet(7)		Mg2+(1)	MgNet(7)		Mg2+(1)	MgNet(7)		Mg2+(1)	MgNet(7)		Mg2+(1)	MgNet(7)
	(atom no.)	Å(rank)		(atom no.)	Å(rank)		(atom no.)	Å(rank)		(atom no.)	Å(rank)		(atom no.)	Å(rank)
	A_3054__MG			0_8026__MG			A_3567__MG	2.89 (6),1.99 (7),		A_2945__MG			A_3253__MG
	11004_2qoz_B_2920			11003_3cxc_0_8037			11003_3v2d_A_3367			11004_4dha_A_3874			11120_3v2f_B_207
	Mg2+(1)	MgNet(7)		Mg2+(1)	MgNet(7)		Mg2+(1)	MgNet(7)		Mg2+(1)	MgNet(7)		Mg2+(1)	MgNet(7)
	(atom no.)	Å(rank)		(atom no.)	Å(rank)		(atom no.)	Å(rank)		(atom no.)	Å(rank)		(atom no.)	Å(rank)
	B_2920__MG			0_8037__MG			A_3367__MG			A_3874__MG			B_207__MG	2.27 (3),1.56 (4),1.85 (5),
	11004_3df3_A_2023			11003_3v25_A_3288			11003_4dr7_A_1672			11004_4gar_A_3047			11120_4dr3_A_1708
	Mg2+(1)	MgNet(7)		Mg2+(1)	MgNet(7)		Mg2+(1)	MgNet(7)		Mg2+(1)	MgNet(7)		Mg2+(1)	MgNet(7)
	(atom no.)	Å(rank)		(atom no.)	Å(rank)		(atom no.)	Å(rank)		(atom no.)	Å(rank)		(atom no.)	Å(rank)
	A_2023__MG	2.18 (3),1.26 (4),		A_3288__MG	0.37 (5),		A_1672__MG	1.53 (2),2.10 (3),1.98 (4),		A_3047__MG			A_1708__MG
	11004_3oar_A_1561			11003_3v29_A_3355			11003_4dv1_A_1605			11005_3v25_A_3286			11120_4gar_A_3043
	Mg2+(1)	MgNet(7)		Mg2+(1)	MgNet(7)		Mg2+(1)	MgNet(7)		Mg2+(1)	MgNet(7)		Mg2+(1)	MgNet(7)
	(atom no.)	Å(rank)		(atom no.)	Å(rank)		(atom no.)	Å(rank)		(atom no.)	Å(rank)		(atom no.)	Å(rank)
	A_1561__MG	1.48 (6),		A_3355__MG	1.24 (2),		A_1605__MG			A_3286__MG	1.64 (4),		A_3043__MG
	11110_1vvz_A_1640			11003_3v2d_A_3376			11003_4gaq_A_1614			11110_4gas_A_1641			11130_1vq8_0_8084
	Mg2+(1)	MgNet(7)		Mg2+(1)	MgNet(7)		Mg2+(1)	MgNet(7)		Mg2+(1)	MgNet(7)		Mg2+(1)	MgNet(7)
	(atom no.)	Å(rank)		(atom no.)	Å(rank)		(atom no.)	Å(rank)		(atom no.)	Å(rank)		(atom no.)	Å(rank)
	A_1640__MG			A_3376__MG	2.47 (4),		A_1614__MG	1.42 (2),		A_1641__MG	0.71 (1),		0_8084__MG
	11110_4gau_A_3071			11003_4gau_A_3018			11003_4gau_A_3131			11120_1vq8_0_8070			11130_2qbf_A_1589
	Mg2+(1)	MgNet(7)		Mg2+(1)	MgNet(7)		Mg2+(1)	MgNet(7)		Mg2+(1)	MgNet(7)		Mg2+(1)	MgNet(7)
	(atom no.)	Å(rank)		(atom no.)	Å(rank)		(atom no.)	Å(rank)		(atom no.)	Å(rank)		(atom no.)	Å(rank)
	A_3071__MG	1.32 (2),		A_3018__MG			A_3131__MG			0_8070__MG	1.37 (6),1.87 (7),		A_1589__MG	1.50 (7),
	11110_4nvv_A_3590			11003_4gau_A_3022			11003_4jf2_A_117			11120_3df4_B_3532			11130_4gau_A_3032
	Mg2+(1)	MgNet(7)		Mg2+(1)	MgNet(7)		Mg2+(1)	MgNet(7)		Mg2+(1)	MgNet(7)		Mg2+(1)	MgNet(7)
	(atom no.)	Å(rank)		(atom no.)	Å(rank)		(atom no.)	Å(rank)		(atom no.)	Å(rank)		(atom no.)	Å(rank)
	A_3590__MG			A_3022__MG			A_117__MG	2.68 (2),0.40 (3),		B_3532__MG	2.05 (1),1.10 (2),2.43 (4),		A_3032__MG	1.04 (3),
	11120_2qam_B_3085			11003_4gau_A_3037			11003_4peb_A_3036			11120_3v23_A_3403			12006_2otj_0_8048
	Mg2+(1)	MgNet(7)		Mg2+(1)	MgNet(7)		Mg2+(1)	MgNet(7)		Mg2+(1)	MgNet(7)		Mg2+(1)	MgNet(7)
	(atom no.)	Å(rank)		(atom no.)	Å(rank)		(atom no.)	Å(rank)		(atom no.)	Å(rank)		(atom no.)	Å(rank)
	B_3085__MG			A_3037__MG			A_3036__MG			A_3403__MG			0_8048__MG	0.88 (2),2.10 (6),
	11120_2yif_Z_1115			11003_4gau_A_3082			11003_4qcv_A_3329			11120_3v2e_A_1666			12006_3cc2_0_8022
	Mg2+(1)	MgNet(7)		Mg2+(1)	MgNet(7)		Mg2+(1)	MgNet(7)		Mg2+(1)	MgNet(7)		Mg2+(1)	MgNet(7)
	(atom no.)	Å(rank)		(atom no.)	Å(rank)		(atom no.)	Å(rank)		(atom no.)	Å(rank)		(atom no.)	Å(rank)
	Z_1115__MG	1.41 (2),2.57 (4),		A_3082__MG			A_3329__MG	0.40 (1),		A_1666__MG	2.46 (5),		0_8022__MG
	11120_3ofc_A_3007			11003_4nvz_A_3592			11003_4qcz_A_3492			11120_3v2e_A_1742			12006_3cxc_0_8080
	Mg2+(1)	MgNet(7)		Mg2+(1)	MgNet(7)		Mg2+(1)	MgNet(7)		Mg2+(1)	MgNet(7)		Mg2+(1)	MgNet(7)
	(atom no.)	Å(rank)		(atom no.)	Å(rank)		(atom no.)	Å(rank)		(atom no.)	Å(rank)		(atom no.)	Å(rank)
	A_3007__MG			A_3592__MG			A_3492__MG			A_1742__MG	2.27 (7),		0_8080__MG
	11120_4dr5_A_1712			11003_4peb_A_3031			11003_4tp7_A_3009			11120_3v2f_A_3316			12006_3cxc_0_8086
	Mg2+(1)	MgNet(7)		Mg2+(1)	MgNet(7)		Mg2+(1)	MgNet(7)		Mg2+(1)	MgNet(7)		Mg2+(1)	MgNet(7)
	(atom no.)	Å(rank)		(atom no.)	Å(rank)		(atom no.)	Å(rank)		(atom no.)	Å(rank)		(atom no.)	Å(rank)
	A_1712__MG			A_3031__MG			A_3009__MG	0.73 (3),		A_3316__MG			0_8086__MG	2.16 (2),1.63 (4),1.59 (5),
	11120_4qcr_A_3398			11003_4qcp_A_3395			11003_4tpd_A_3007			11120_3v2f_A_3323			12006_3d2g_B_79
	Mg2+(1)	MgNet(7)		Mg2+(1)	MgNet(7)		Mg2+(1)	MgNet(7)		Mg2+(1)	MgNet(7)		Mg2+(1)	MgNet(7)
	(atom no.)	Å(rank)		(atom no.)	Å(rank)		(atom no.)	Å(rank)		(atom no.)	Å(rank)		(atom no.)	Å(rank)
	A_3398__MG			A_3395__MG	1.78 (5),2.28 (6),1.20 (7),		A_3007__MG	2.77 (4),		A_3323__MG	2.66 (4),		B_79__MG	0.69 (6),2.49 (7),
	11120_4tpe_A_1614			11003_4qd1_A_3481			11004_2qbe_B_3072			11120_4kj9_A_3081			12006_3oat_A_2936
	Mg2+(1)	MgNet(7)		Mg2+(1)	MgNet(7)		Mg2+(1)	MgNet(7)		Mg2+(1)	MgNet(7)		Mg2+(1)	MgNet(7)
	(atom no.)	Å(rank)		(atom no.)	Å(rank)		(atom no.)	Å(rank)		(atom no.)	Å(rank)		(atom no.)	Å(rank)
	A_1614__MG	2.77 (7),		A_3481__MG			B_3072__MG			A_3081__MG	2.17 (6),		A_2936__MG
	11130_4ji8_A_1619			11004_1yhq_0_8070			11004_3ccv_0_8008			11130_1vs8_B_3011			12006_3ofz_A_2988
	Mg2+(1)	MgNet(7)		Mg2+(1)	MgNet(7)		Mg2+(1)	MgNet(7)		Mg2+(1)	MgNet(7)		Mg2+(1)	MgNet(7)
	(atom no.)	Å(rank)		(atom no.)	Å(rank)		(atom no.)	Å(rank)		(atom no.)	Å(rank)		(atom no.)	Å(rank)
	A_1619__MG	2.67 (6),		0_8070__MG			0_8008__MG			B_3011__MG			A_2988__MG	2.23 (2),2.17 (3),0.91 (6),
	11210_2i2v_B_3005			11004_2qp0_A_1576			11004_3cxc_0_8035			11130_2i2t_B_3011			12006_3og0_A_2950
	Mg2+(1)	MgNet(7)		Mg2+(1)	MgNet(7)		Mg2+(1)	MgNet(7)		Mg2+(1)	MgNet(7)		Mg2+(1)	MgNet(7)
	(atom no.)	Å(rank)		(atom no.)	Å(rank)		(atom no.)	Å(rank)		(atom no.)	Å(rank)		(atom no.)	Å(rank)
	B_3005__MG	1.07 (7),		A_1576__MG	0.85 (3),		0_8035__MG			B_3011__MG	2.18 (5),1.86 (7),		A_2950__MG
	12006_1vq6_0_8023			11004_3v27_A_3330			11004_3df2_B_3499			11130_3og0_A_2911			12006_3ora_A_1570
	Mg2+(1)	MgNet(7)		Mg2+(1)	MgNet(7)		Mg2+(1)	MgNet(7)		Mg2+(1)	MgNet(7)		Mg2+(1)	MgNet(7)
	(atom no.)	Å(rank)		(atom no.)	Å(rank)		(atom no.)	Å(rank)		(atom no.)	Å(rank)		(atom no.)	Å(rank)
	0_8023__MG			A_3330__MG	1.38 (5),		B_3499__MG	0.32 (5),		A_2911__MG	1.35 (2),2.65 (5),		A_1570__MG	1.36 (6),
	12006_1vq6_0_8074			11004_3v2d_A_3329			11005_1vq5_0_8060			11210_3u2e_C_5			12006_3r8t_A_3007
	Mg2+(1)	MgNet(7)		Mg2+(1)	MgNet(7)		Mg2+(1)	MgNet(7)		Mg2+(1)	MgNet(1)		Mg2+(1)	MgNet(7)
	(atom no.)	Å(rank)		(atom no.)	Å(rank)		(atom no.)	Å(rank)		(atom no.)	Å(rank)		(atom no.)	Å(rank)
	0_8074__MG	1.54 (3),1.07 (7),		A_3329__MG	2.46 (7),		0_8060__MG	1.43 (5),1.93 (7),		C_5__MG			A_3007__MG	1.17 (7),
	12006_1yjn_0_8031			11004_3v2f_A_3199			11110_2qb9_A_2060			12006_1mms_C_257			12006_4ari_B_1076
	Mg2+(1)	MgNet(7)		Mg2+(1)	MgNet(7)		Mg2+(1)	MgNet(7)		Mg2+(1)	MgNet(7)		Mg2+(1)	MgNet(7)
	(atom no.)	Å(rank)		(atom no.)	Å(rank)		(atom no.)	Å(rank)		(atom no.)	Å(rank)		(atom no.)	Å(rank)
	0_8031__MG	1.81 (1),		A_3199__MG			A_2060__MG			C_257__MG	1.79 (2),2.57 (3),1.47 (5),		B_1076__MG	0.92 (2),2.22 (4),
	12006_3cc7_0_8048			11004_4gaq_A_1619			11110_2qex_0_8093			12006_1yjn_0_8052			12006_4dr2_A_1624
	Mg2+(1)	MgNet(7)		Mg2+(1)	MgNet(7)		Mg2+(1)	MgNet(7)		Mg2+(1)	MgNet(7)		Mg2+(1)	MgNet(7)
	(atom no.)	Å(rank)		(atom no.)	Å(rank)		(atom no.)	Å(rank)		(atom no.)	Å(rank)		(atom no.)	Å(rank)
	0_8048__MG	1.57 (2),		A_1619__MG	2.14 (7),		0_8093__MG			0_8052__MG	2.23 (6),		A_1624__MG	2.23 (2),1.34 (7),
	12006_3cxc_0_8034			11004_4nw1_A_3305			11110_2qov_B_3011			12006_1yls_B_246			12006_4gar_A_3081
	Mg2+(1)	MgNet(7)		Mg2+(1)	MgNet(7)		Mg2+(1)	MgNet(7)		Mg2+(1)	MgNet(7)		Mg2+(1)	MgNet(7)
	(atom no.)	Å(rank)		(atom no.)	Å(rank)		(atom no.)	Å(rank)		(atom no.)	Å(rank)		(atom no.)	Å(rank)
	0_8034__MG	1.33 (3),1.78 (4),2.74 (5),		A_3305__MG			B_3011__MG	2.43 (1),1.71 (3),		B_246__MG	0.86 (1),		A_3081__MG	1.67 (5),
	12006_3ofr_A_2922			11005_3ofz_A_2997			11120_1vq5_0_8062			12006_2qoz_B_2926			12006_4nw1_A_3309
	Mg2+(1)	MgNet(7)		Mg2+(1)	MgNet(7)		Mg2+(1)	MgNet(7)		Mg2+(1)	MgNet(7)		Mg2+(1)	MgNet(7)
	(atom no.)	Å(rank)		(atom no.)	Å(rank)		(atom no.)	Å(rank)		(atom no.)	Å(rank)		(atom no.)	Å(rank)
	A_2922__MG	0.50 (7),		A_2997__MG			0_8062__MG			B_2926__MG			A_3309__MG
	12006_3oxm_A_101			11110_2awb_B_3005			11120_2aw4_B_2976			12006_3ofz_A_3029			12006_4qcr_A_3407
	Mg2+(1)	MgNet(7)		Mg2+(1)	MgNet(7)		Mg2+(1)	MgNet(7)		Mg2+(1)	MgNet(7)		Mg2+(1)	MgNet(7)
	(atom no.)	Å(rank)		(atom no.)	Å(rank)		(atom no.)	Å(rank)		(atom no.)	Å(rank)		(atom no.)	Å(rank)
	A_101__MG	1.35 (3),1.19 (4),		B_3005__MG	2.08 (2),		B_2976__MG			A_3029__MG	1.27 (4),2.92 (6),1.59 (7),		A_3407__MG
	12006_3q3z_V_85			11110_2qbc_B_3117			11120_3cd6_0_8004			12006_3v25_A_3304			12006_4qcz_A_3334
	Mg2+(1)	MgNet(7)		Mg2+(1)	MgNet(7)		Mg2+(1)	MgNet(7)		Mg2+(1)	MgNet(7)		Mg2+(1)	MgNet(7)
	(atom no.)	Å(rank)		(atom no.)	Å(rank)		(atom no.)	Å(rank)		(atom no.)	Å(rank)		(atom no.)	Å(rank)
	V_85__MG	0.92 (4),1.92 (5),		B_3117__MG	1.46 (6),		0_8004__MG			A_3304__MG	2.32 (6),		A_3334__MG	1.60 (6),
	12006_3v27_A_3364			11110_3cc7_0_8010			11120_3v25_A_3310			12006_3v27_A_3505			12006_4qcz_A_3396
	Mg2+(1)	MgNet(7)		Mg2+(1)	MgNet(7)		Mg2+(1)	MgNet(7)		Mg2+(1)	MgNet(7)		Mg2+(1)	MgNet(7)
	(atom no.)	Å(rank)		(atom no.)	Å(rank)		(atom no.)	Å(rank)		(atom no.)	Å(rank)		(atom no.)	Å(rank)
	A_3364__MG			0_8010__MG			A_3310__MG	1.47 (7),		A_3505__MG	0.70 (6),		A_3396__MG
	12006_4dha_A_3739			11110_3owz_A_102			11120_3v2d_A_3408			12006_3v29_A_3346			12006_4qd1_A_3294
	Mg2+(1)	MgNet(7)		Mg2+(1)	MgNet(7)		Mg2+(1)	MgNet(7)		Mg2+(1)	MgNet(7)		Mg2+(1)	MgNet(7)
	(atom no.)	Å(rank)		(atom no.)	Å(rank)		(atom no.)	Å(rank)		(atom no.)	Å(rank)		(atom no.)	Å(rank)
	A_3739__MG	1.69 (4),		A_102__MG			A_3408__MG			A_3346__MG			A_3294__MG	0.75 (4),2.45 (7),
	12006_4gau_A_3072			11110_4tp3_A_3114			11120_4tpe_A_1604			12006_4dr5_A_1690			12006_4tov_A_3020
	Mg2+(1)	MgNet(7)		Mg2+(1)	MgNet(7)		Mg2+(1)	MgNet(7)		Mg2+(1)	MgNet(7)		Mg2+(1)	MgNet(7)
	(atom no.)	Å(rank)		(atom no.)	Å(rank)		(atom no.)	Å(rank)		(atom no.)	Å(rank)		(atom no.)	Å(rank)
	A_3072__MG	0.74 (4),2.60 (6),		A_3114__MG			A_1604__MG	2.42 (4),1.21 (5),2.91 (7),		A_1690__MG	2.65 (5),		A_3020__MG
	12006_4qd1_A_3368			11120_3ofq_A_2997			11120_4tpe_A_1607			12006_4ji6_A_1602			12006_4tov_A_3041
	Mg2+(1)	MgNet(7)		Mg2+(1)	MgNet(7)		Mg2+(1)	MgNet(7)		Mg2+(1)	MgNet(7)		Mg2+(1)	MgNet(7)
	(atom no.)	Å(rank)		(atom no.)	Å(rank)		(atom no.)	Å(rank)		(atom no.)	Å(rank)		(atom no.)	Å(rank)
	A_3368__MG			A_2997__MG			A_1607__MG	1.93 (6),1.43 (7),		A_1602__MG	1.92 (3),2.23 (7),		A_3041__MG	2.79 (5),
	12006_4tox_A_3123			11120_4tpe_A_1633			11130_1yhq_0_8087			12006_4oji_A_104			12006_4tp5_A_3131
	Mg2+(1)	MgNet(7)		Mg2+(1)	MgNet(7)		Mg2+(1)	MgNet(7)		Mg2+(1)	MgNet(7)		Mg2+(1)	MgNet(7)
	(atom no.)	Å(rank)		(atom no.)	Å(rank)		(atom no.)	Å(rank)		(atom no.)	Å(rank)		(atom no.)	Å(rank)
	A_3123__MG			A_1633__MG	1.95 (1),1.30 (4),		0_8087__MG			A_104__MG	0.95 (2),		A_3131__MG
	12006_4tp3_A_3024			11130_3v23_A_3352			11130_3ofd_A_2974			12006_4qcn_A_3638			12006_4tpb_A_3068
	Mg2+(1)	MgNet(7)		Mg2+(1)	MgNet(7)		Mg2+(1)	MgNet(7)		Mg2+(1)	MgNet(7)		Mg2+(1)	MgNet(7)
	(atom no.)	Å(rank)		(atom no.)	Å(rank)		(atom no.)	Å(rank)		(atom no.)	Å(rank)		(atom no.)	Å(rank)
	A_3024__MG			A_3352__MG			A_2974__MG	1.96 (4),		A_3638__MG	1.49 (1),		A_3068__MG	1.75 (4),
	12006_4tp7_A_3115			11130_462d_A_507			11130_3ofz_A_2930			12006_4qcv_A_3489			12006_4tpc_A_1608
	Mg2+(1)	MgNet(7)		Mg2+(1)	MgNet(5)		Mg2+(1)	MgNet(7)		Mg2+(1)	MgNet(7)		Mg2+(1)	MgNet(7)
	(atom no.)	Å(rank)		(atom no.)	Å(rank)		(atom no.)	Å(rank)		(atom no.)	Å(rank)		(atom no.)	Å(rank)
	A_3115__MG	2.27 (4),		A_507__MG	0.52 (1),		A_2930__MG	2.34 (5),		A_3489__MG			A_1608__MG	1.72 (6),
	12006_4tpb_A_3023			11130_4gau_A_3075			11130_3q3z_V_82			12006_4qcx_A_3328			12006_4tpc_A_1620
	Mg2+(1)	MgNet(7)		Mg2+(1)	MgNet(7)		Mg2+(1)	MgNet(5)		Mg2+(1)	MgNet(7)		Mg2+(1)	MgNet(7)
	(atom no.)	Å(rank)		(atom no.)	Å(rank)		(atom no.)	Å(rank)		(atom no.)	Å(rank)		(atom no.)	Å(rank)
	A_3023__MG	2.76 (4),		A_3075__MG			V_82__MG			A_3328__MG			A_1620__MG	0.79 (5),2.60 (6),
	12006_4tpb_A_3109			11250_2qow_A_1596			11130_4qct_A_3574			12006_4qcz_A_3342			12007_3cxc_0_8015
	Mg2+(1)	MgNet(7)		Mg2+(1)	MgNet(7)		Mg2+(1)	MgNet(7)		Mg2+(1)	MgNet(7)		Mg2+(1)	MgNet(7)
	(atom no.)	Å(rank)		(atom no.)	Å(rank)		(atom no.)	Å(rank)		(atom no.)	Å(rank)		(atom no.)	Å(rank)
	A_3109__MG			A_1596__MG	2.04 (5),1.95 (6),		A_3574__MG			A_3342__MG	0.88 (2),2.70 (3),2.00 (5),		0_8015__MG
	12006_4tpd_A_3052			11345_2wdg_Z_202			11250_4kj6_A_1630			12006_4qcz_A_3434			12007_3q3z_V_83
	Mg2+(1)	MgNet(7)		Mg2+(1)	MgNet(7)		Mg2+(1)	MgNet(7)		Mg2+(1)	MgNet(7)		Mg2+(1)	MgNet(7)
	(atom no.)	Å(rank)		(atom no.)	Å(rank)		(atom no.)	Å(rank)		(atom no.)	Å(rank)		(atom no.)	Å(rank)
	A_3052__MG	2.50 (6),		Z_202__MG			A_1630__MG	1.87 (3),2.89 (5),		A_3434__MG	0.77 (7),		V_83__MG
	12006_4tpd_A_3074			12006_2nug_E_505			12006_2qbe_B_3235			12006_4qcz_A_3548			12007_4ji3_A_1668
	Mg2+(1)	MgNet(7)		Mg2+(1)	MgNet(5)		Mg2+(1)	MgNet(7)		Mg2+(1)	MgNet(7)		Mg2+(1)	MgNet(7)
	(atom no.)	Å(rank)		(atom no.)	Å(rank)		(atom no.)	Å(rank)		(atom no.)	Å(rank)		(atom no.)	Å(rank)
	A_3074__MG	1.31 (1),		E_505__MG			B_3235__MG	1.79 (4),		A_3548__MG	0.73 (6),2.21 (7),		A_1668__MG	1.55 (3),2.50 (5),2.31 (7),
	12006_4tpd_A_3091			12006_3cxc_0_8018			12006_2qbz_X_203			12006_4tom_A_3063			12007_4nw1_A_3391
	Mg2+(1)	MgNet(7)		Mg2+(1)	MgNet(7)		Mg2+(1)	MgNet(7)		Mg2+(1)	MgNet(7)		Mg2+(1)	MgNet(7)
	(atom no.)	Å(rank)		(atom no.)	Å(rank)		(atom no.)	Å(rank)		(atom no.)	Å(rank)		(atom no.)	Å(rank)
	A_3091__MG	1.91 (1),1.80 (5),		0_8018__MG	1.45 (5),2.90 (7),		X_203__MG	1.73 (5),0.82 (6),		A_3063__MG			A_3391__MG
	12006_4tpd_A_3112			12006_3df3_A_2273			12006_3ccu_0_8007			12006_4tp9_A_3077			12007_4qcn_A_3390
	Mg2+(1)	MgNet(7)		Mg2+(1)	MgNet(7)		Mg2+(1)	MgNet(7)		Mg2+(1)	MgNet(7)		Mg2+(1)	MgNet(7)
	(atom no.)	Å(rank)		(atom no.)	Å(rank)		(atom no.)	Å(rank)		(atom no.)	Å(rank)		(atom no.)	Å(rank)
	A_3112__MG	1.05 (2),2.77 (4),		A_2273__MG			0_8007__MG			A_3077__MG	2.97 (5),2.65 (7),		A_3390__MG
	12007_3oww_A_103			12006_3ofc_A_3015			12006_3ccv_0_8023			12006_4tp9_B_201			12007_4tpd_A_3125
	Mg2+(1)	MgNet(7)		Mg2+(1)	MgNet(7)		Mg2+(1)	MgNet(7)		Mg2+(1)	MgNet(7)		Mg2+(1)	MgNet(7)
	(atom no.)	Å(rank)		(atom no.)	Å(rank)		(atom no.)	Å(rank)		(atom no.)	Å(rank)		(atom no.)	Å(rank)
	A_103__MG			A_3015__MG			0_8023__MG	1.31 (1),		B_201__MG	1.10 (4),2.54 (5),2.03 (7),		A_3125__MG	1.31 (7),
	12007_3v27_A_3394			12006_3ox0_B_111			12006_3cpw_0_8018			12006_4tpb_A_3046			12116_3df4_B_3575
	Mg2+(1)	MgNet(7)		Mg2+(1)	MgNet(7)		Mg2+(1)	MgNet(7)		Mg2+(1)	MgNet(7)		Mg2+(1)	MgNet(7)
	(atom no.)	Å(rank)		(atom no.)	Å(rank)		(atom no.)	Å(rank)		(atom no.)	Å(rank)		(atom no.)	Å(rank)
	A_3394__MG			B_111__MG	0.93 (2),1.89 (3),		0_8018__MG			A_3046__MG	2.53 (3),		B_3575__MG	1.38 (4),2.69 (5),
	12007_3v2f_B_208			12006_3r1l_F_1019			12006_3i20_A_3026			12006_4tpb_A_3088			12116_3ofb_A_1570
	Mg2+(1)	MgNet(7)		Mg2+(1)	MgNet(7)		Mg2+(1)	MgNet(7)		Mg2+(1)	MgNet(7)		Mg2+(1)	MgNet(7)
	(atom no.)	Å(rank)		(atom no.)	Å(rank)		(atom no.)	Å(rank)		(atom no.)	Å(rank)		(atom no.)	Å(rank)
	B_208__MG			F_1019__MG	0.84 (5),1.46 (6),		A_3026__MG	1.94 (7),		A_3088__MG	2.03 (3),1.59 (5),2.57 (7),		A_1570__MG	1.07 (2),
	12007_462d_B_502			12006_3r8s_A_3011			12006_3la5_A_4			12006_4tpd_A_3039			12116_4dr2_A_1746
	Mg2+(1)	MgNet(4)		Mg2+(1)	MgNet(7)		Mg2+(1)	MgNet(7)		Mg2+(1)	MgNet(7)		Mg2+(1)	MgNet(7)
	(atom no.)	Å(rank)		(atom no.)	Å(rank)		(atom no.)	Å(rank)		(atom no.)	Å(rank)		(atom no.)	Å(rank)
	B_502__MG			A_3011__MG	1.18 (3),1.70 (5),		A_4__MG	1.18 (5),		A_3039__MG	1.88 (6),		A_1746__MG
	12007_4qcn_A_3331			12006_3r8t_A_3014			12006_3nkb_B_205			12006_4tpd_A_3102			12126_3ofc_A_3013
	Mg2+(1)	MgNet(7)		Mg2+(1)	MgNet(7)		Mg2+(1)	MgNet(6)		Mg2+(1)	MgNet(7)		Mg2+(1)	MgNet(7)
	(atom no.)	Å(rank)		(atom no.)	Å(rank)		(atom no.)	Å(rank)		(atom no.)	Å(rank)		(atom no.)	Å(rank)
	A_3331__MG			A_3014__MG			B_205__MG	0.92 (1),		A_3102__MG			A_3013__MG
	12007_4qd1_A_3370			12006_3v23_A_3570			12006_3ofy_A_1545			12007_3hhn_E_1021			12277_2wdk_Z_202
	Mg2+(1)	MgNet(7)		Mg2+(1)	MgNet(7)		Mg2+(1)	MgNet(7)		Mg2+(1)	MgNet(7)		Mg2+(1)	MgNet(7)
	(atom no.)	Å(rank)		(atom no.)	Å(rank)		(atom no.)	Å(rank)		(atom no.)	Å(rank)		(atom no.)	Å(rank)
	A_3370__MG			A_3570__MG	2.08 (3),2.50 (5),1.25 (7),		A_1545__MG	2.02 (6),		E_1021__MG			Z_202__MG
	12007_4tom_A_3090			12006_3v29_A_3506			12006_3v2e_A_1667			12007_4ji8_A_1604			13008_2qou_A_1553
	Mg2+(1)	MgNet(7)		Mg2+(1)	MgNet(7)		Mg2+(1)	MgNet(7)		Mg2+(1)	MgNet(7)		Mg2+(1)	MgNet(7)
	(atom no.)	Å(rank)		(atom no.)	Å(rank)		(atom no.)	Å(rank)		(atom no.)	Å(rank)		(atom no.)	Å(rank)
	A_3090__MG	1.70 (1),		A_3506__MG			A_1667__MG			A_1604__MG			A_1553__MG	0.89 (2),
	12007_4tox_A_3075			12006_4dr4_A_1782			12006_3v2f_A_3184			12007_4kiz_A_3078			13008_3ccu_0_8019
	Mg2+(1)	MgNet(7)		Mg2+(1)	MgNet(7)		Mg2+(1)	MgNet(7)		Mg2+(1)	MgNet(7)		Mg2+(1)	MgNet(7)
	(atom no.)	Å(rank)		(atom no.)	Å(rank)		(atom no.)	Å(rank)		(atom no.)	Å(rank)		(atom no.)	Å(rank)
	A_3075__MG	0.63 (3),		A_1782__MG	2.89 (4),2.90 (6),1.60 (7),		A_3184__MG			A_3078__MG	2.27 (5),1.94 (7),		0_8019__MG
	12007_4tp5_A_3064			12006_4pqv_A_102			12006_4dha_A_3676			12007_4qcn_A_3315			13008_3oas_A_3005
	Mg2+(1)	MgNet(7)		Mg2+(1)	MgNet(7)		Mg2+(1)	MgNet(7)		Mg2+(1)	MgNet(7)		Mg2+(1)	MgNet(7)
	(atom no.)	Å(rank)		(atom no.)	Å(rank)		(atom no.)	Å(rank)		(atom no.)	Å(rank)		(atom no.)	Å(rank)
	A_3064__MG			A_102__MG	2.34 (4),1.09 (6),2.16 (7),		A_3676__MG	1.32 (4),1.49 (5),		A_3315__MG			A_3005__MG
	12007_4tp7_A_3036			12006_4qct_A_3424			12006_4dv6_A_1826			12007_4tp7_A_3024			13008_3ofc_A_2925
	Mg2+(1)	MgNet(7)		Mg2+(1)	MgNet(7)		Mg2+(1)	MgNet(7)		Mg2+(1)	MgNet(7)		Mg2+(1)	MgNet(7)
	(atom no.)	Å(rank)		(atom no.)	Å(rank)		(atom no.)	Å(rank)		(atom no.)	Å(rank)		(atom no.)	Å(rank)
	A_3036__MG	2.07 (1),1.50 (2),1.62 (3),		A_3424__MG			A_1826__MG			A_3024__MG	2.14 (1),1.09 (2),2.45 (3),		A_2925__MG
	12116_4kj5_A_3101			12006_4qcu_A_3129			12006_4nxm_A_1639			12126_2z4n_B_2996			13008_4dhc_A_3436
	Mg2+(1)	MgNet(7)		Mg2+(1)	MgNet(7)		Mg2+(1)	MgNet(7)		Mg2+(1)	MgNet(7)		Mg2+(1)	MgNet(7)
	(atom no.)	Å(rank)		(atom no.)	Å(rank)		(atom no.)	Å(rank)		(atom no.)	Å(rank)		(atom no.)	Å(rank)
	A_3101__MG	1.95 (7),		A_3129__MG			A_1639__MG			B_2996__MG	0.76 (1),		A_3436__MG
	12126_3i1t_A_3016			12006_4qcz_A_3526			12006_4qcn_A_3377			12126_2zxu_C_79			13008_4kj1_A_3030
	Mg2+(1)	MgNet(7)		Mg2+(1)	MgNet(7)		Mg2+(1)	MgNet(7)		Mg2+(1)	MgNet(7)		Mg2+(1)	MgNet(7)
	(atom no.)	Å(rank)		(atom no.)	Å(rank)		(atom no.)	Å(rank)		(atom no.)	Å(rank)		(atom no.)	Å(rank)
	A_3016__MG	2.32 (3),2.17 (7),		A_3526__MG	2.71 (4),		A_3377__MG			C_79__MG	1.67 (2),1.06 (3),		A_3030__MG
	12126_3q3z_V_4			12006_4tol_A_1618			12006_4qcr_A_3334			12126_4qcr_A_3752			13009_2i2v_B_3008
	Mg2+(1)	MgNet(7)		Mg2+(1)	MgNet(7)		Mg2+(1)	MgNet(7)		Mg2+(1)	MgNet(7)		Mg2+(1)	MgNet(7)
	(atom no.)	Å(rank)		(atom no.)	Å(rank)		(atom no.)	Å(rank)		(atom no.)	Å(rank)		(atom no.)	Å(rank)
	V_4__MG	0.77 (7),		A_1618__MG			A_3334__MG			A_3752__MG			B_3008__MG	2.24 (5),0.56 (6),
	13008_1vqo_0_8029			12006_4tov_A_3088			12006_4qcx_A_3332			12136_4tpd_A_3129			13009_3cd6_0_8005
	Mg2+(1)	MgNet(7)		Mg2+(1)	MgNet(7)		Mg2+(1)	MgNet(7)		Mg2+(1)	MgNet(7)		Mg2+(1)	MgNet(7)
	(atom no.)	Å(rank)		(atom no.)	Å(rank)		(atom no.)	Å(rank)		(atom no.)	Å(rank)		(atom no.)	Å(rank)
	0_8029__MG			A_3088__MG			A_3332__MG			A_3129__MG	1.20 (6),2.18 (7),		0_8005__MG	1.08 (6),
	13008_2qbe_B_3476			12006_4tpc_A_1605			12006_4tov_A_3059			12246_3bo2_B_2			13009_3r1l_C_1021
	Mg2+(1)	MgNet(7)		Mg2+(1)	MgNet(7)		Mg2+(1)	MgNet(7)		Mg2+(1)	MgNet(7)		Mg2+(1)	MgNet(7)
	(atom no.)	Å(rank)		(atom no.)	Å(rank)		(atom no.)	Å(rank)		(atom no.)	Å(rank)		(atom no.)	Å(rank)
	B_3476__MG			A_1605__MG	2.12 (1),2.28 (4),		A_3059__MG	2.01 (4),1.13 (5),		B_2__MG			C_1021__MG	1.13 (6),
	13008_3cxc_0_8001			12006_4tpc_A_1628			12006_4tox_A_3078			12256_3q1r_B_349			13009_3v27_A_3443
	Mg2+(1)	MgNet(7)		Mg2+(1)	MgNet(7)		Mg2+(1)	MgNet(7)		Mg2+(1)	MgNet(7)		Mg2+(1)	MgNet(7)
	(atom no.)	Å(rank)		(atom no.)	Å(rank)		(atom no.)	Å(rank)		(atom no.)	Å(rank)		(atom no.)	Å(rank)
	0_8001__MG			A_1628__MG			A_3078__MG			B_349__MG			A_3443__MG
	13008_3cxc_0_8003			12006_4tpd_A_3079			12006_4tp3_A_3011			13008_2qam_B_3217			13009_4gau_A_3038
	Mg2+(1)	MgNet(7)		Mg2+(1)	MgNet(7)		Mg2+(1)	MgNet(7)		Mg2+(1)	MgNet(7)		Mg2+(1)	MgNet(7)
	(atom no.)	Å(rank)		(atom no.)	Å(rank)		(atom no.)	Å(rank)		(atom no.)	Å(rank)		(atom no.)	Å(rank)
	0_8003__MG	2.82 (3),		A_3079__MG	1.07 (2),2.09 (3),		A_3011__MG	2.25 (3),1.05 (5),		B_3217__MG	2.35 (6),2.31 (7),		A_3038__MG	1.80 (4),1.69 (5),
	13008_4peb_A_3086			12007_3cc2_0_8052			12006_4tp5_A_3121			13008_3cxc_0_8016			13119_3i9b_A_1966
	Mg2+(1)	MgNet(7)		Mg2+(1)	MgNet(7)		Mg2+(1)	MgNet(7)		Mg2+(1)	MgNet(7)		Mg2+(1)	MgNet(7)
	(atom no.)	Å(rank)		(atom no.)	Å(rank)		(atom no.)	Å(rank)		(atom no.)	Å(rank)		(atom no.)	Å(rank)
	A_3086__MG	2.47 (4),		0_8052__MG	2.69 (3),1.62 (6),		A_3121__MG			0_8016__MG	2.41 (3),1.93 (7),		A_1966__MG	2.32 (4),
	13009_2awb_B_3013			12007_3oar_A_1545			12006_4tp9_A_3026			13008_3df1_A_2021			20101_4a17_0_8
	Mg2+(1)	MgNet(7)		Mg2+(1)	MgNet(7)		Mg2+(1)	MgNet(7)		Mg2+(1)	MgNet(7)		Mg2+(1)	MgNet(6)
	(atom no.)	Å(rank)		(atom no.)	Å(rank)		(atom no.)	Å(rank)		(atom no.)	Å(rank)		(atom no.)	Å(rank)
	B_3013__MG	2.18 (1),1.04 (2),		A_1545__MG			A_3026__MG			A_2021__MG	2.74 (5),2.02 (7),		0_8__MG	1.10 (1),
	13009_2i2p_A_1602			12007_4dr2_A_1764			12006_4tpd_A_3080			13008_4gas_A_1604			20101_4lfc_A_1737
	Mg2+(1)	MgNet(7)		Mg2+(1)	MgNet(7)		Mg2+(1)	MgNet(7)		Mg2+(1)	MgNet(7)		Mg2+(1)	MgNet(7)
	(atom no.)	Å(rank)		(atom no.)	Å(rank)		(atom no.)	Å(rank)		(atom no.)	Å(rank)		(atom no.)	Å(rank)
	A_1602__MG	1.29 (5),		A_1764__MG	1.67 (2),2.60 (6),		A_3080__MG	2.16 (7),		A_1604__MG	1.23 (4),		A_1737__MG
	13009_2qam_B_3492			12007_4qct_A_3326			12006_6tna_A_78			13009_2qbe_B_3141			20110_2i2u_A_1589
	Mg2+(1)	MgNet(7)		Mg2+(1)	MgNet(7)		Mg2+(1)	MgNet(7)		Mg2+(1)	MgNet(7)		Mg2+(1)	MgNet(7)
	(atom no.)	Å(rank)		(atom no.)	Å(rank)		(atom no.)	Å(rank)		(atom no.)	Å(rank)		(atom no.)	Å(rank)
	B_3492__MG			A_3326__MG	1.81 (5),		A_78__MG	1.12 (4),		B_3141__MG			A_1589__MG	1.05 (5),2.83 (6),
	13009_4gar_A_3085			12007_4qcx_A_3296			12007_4ji2_A_1634			13009_2qp0_A_1544			20110_3v23_A_3601
	Mg2+(1)	MgNet(7)		Mg2+(1)	MgNet(7)		Mg2+(1)	MgNet(7)		Mg2+(1)	MgNet(7)		Mg2+(1)	MgNet(7)
	(atom no.)	Å(rank)		(atom no.)	Å(rank)		(atom no.)	Å(rank)		(atom no.)	Å(rank)		(atom no.)	Å(rank)
	A_3085__MG			A_3296__MG			A_1634__MG			A_1544__MG	1.91 (1),2.14 (7),		A_3601__MG
	13009_4kj3_A_3112			12007_4tox_A_3110			12007_4nxm_A_1716			13009_3b4c_B_301			20110_4bpn_A_5055
	Mg2+(1)	MgNet(7)		Mg2+(1)	MgNet(7)		Mg2+(1)	MgNet(7)		Mg2+(1)	MgNet(7)		Mg2+(1)	MgNet(7)
	(atom no.)	Å(rank)		(atom no.)	Å(rank)		(atom no.)	Å(rank)		(atom no.)	Å(rank)		(atom no.)	Å(rank)
	A_3112__MG			A_3110__MG			A_1716__MG	2.06 (1),		B_301__MG	2.24 (3),1.31 (4),		A_5055__MG
	13009_4kj7_A_3030			12136_4tpd_A_3126			12007_4qcz_A_3420			13118_2qov_B_2994			20110_4dr4_A_1654
	Mg2+(1)	MgNet(7)		Mg2+(1)	MgNet(7)		Mg2+(1)	MgNet(7)		Mg2+(1)	MgNet(7)		Mg2+(1)	MgNet(7)
	(atom no.)	Å(rank)		(atom no.)	Å(rank)		(atom no.)	Å(rank)		(atom no.)	Å(rank)		(atom no.)	Å(rank)
	A_3030__MG	2.14 (7),		A_3126__MG	0.36 (7),		A_3420__MG			B_2994__MG	2.44 (3),1.74 (4),		A_1654__MG
	13009_4tpe_A_1603			12246_4g5v_A_1691			12116_3df4_B_3528			14006_1l8v_B_305			20211_4bpo_A_5077
	Mg2+(1)	MgNet(7)		Mg2+(1)	MgNet(7)		Mg2+(1)	MgNet(7)		Mg2+(1)	MgNet(7)		Mg2+(1)	MgNet(7)
	(atom no.)	Å(rank)		(atom no.)	Å(rank)		(atom no.)	Å(rank)		(atom no.)	Å(rank)		(atom no.)	Å(rank)
	A_1603__MG			A_1691__MG			B_3528__MG			B_305__MG	1.20 (3),2.95 (4),1.70 (5),		A_5077__MG	0.86 (7),
	13128_1q81_A_8033			12276_4qcy_A_3022			12116_3ox0_B_114			14007_2r8s_R_1002			20220_2oe5_A_104
	Mg2+(1)	MgNet(7)		Mg2+(1)	MgNet(7)		Mg2+(1)	MgNet(7)		Mg2+(1)	MgNet(7)		Mg2+(1)	MgNet(4)
	(atom no.)	Å(rank)		(atom no.)	Å(rank)		(atom no.)	Å(rank)		(atom no.)	Å(rank)		(atom no.)	Å(rank)
	A_8033__MG			A_3022__MG	2.85 (7),		B_114__MG	1.35 (2),1.54 (3),		R_1002__MG	1.69 (6),		A_104__MG
	13128_1vqo_0_8002			13008_1j1u_B_1501			12116_3oxm_A_102			20101_3v27_A_3459			20220_2qb9_A_2157
	Mg2+(1)	MgNet(7)		Mg2+(1)	MgNet(7)		Mg2+(1)	MgNet(7)		Mg2+(1)	MgNet(7)		Mg2+(1)	MgNet(7)
	(atom no.)	Å(rank)		(atom no.)	Å(rank)		(atom no.)	Å(rank)		(atom no.)	Å(rank)		(atom no.)	Å(rank)
	0_8002__MG			B_1501__MG	1.15 (2),1.49 (4),		A_102__MG			A_3459__MG			A_2157__MG	1.29 (5),
	13129_4qln_A_203			13008_2i2t_B_2928			12126_3r8t_A_3008			20110_3oat_A_2918			20220_2qbc_B_3351
	Mg2+(1)	MgNet(7)		Mg2+(1)	MgNet(7)		Mg2+(1)	MgNet(7)		Mg2+(1)	MgNet(7)		Mg2+(1)	MgNet(7)
	(atom no.)	Å(rank)		(atom no.)	Å(rank)		(atom no.)	Å(rank)		(atom no.)	Å(rank)		(atom no.)	Å(rank)
	A_203__MG	1.02 (1),1.85 (2),		B_2928__MG	1.59 (6),		A_3008__MG			A_2918__MG			B_3351__MG	2.50 (3),1.51 (4),
	14007_4qd1_A_3255			13008_2r8s_R_1001			12126_3v27_B_215			20110_4dv0_A_1610			20220_2qow_A_1574
	Mg2+(1)	MgNet(7)		Mg2+(1)	MgNet(7)		Mg2+(1)	MgNet(7)		Mg2+(1)	MgNet(7)		Mg2+(1)	MgNet(7)
	(atom no.)	Å(rank)		(atom no.)	Å(rank)		(atom no.)	Å(rank)		(atom no.)	Å(rank)		(atom no.)	Å(rank)
	A_3255__MG	2.26 (7),		R_1001__MG	1.81 (5),1.57 (6),2.07 (7),		B_215__MG	1.55 (1),1.99 (2),		A_1610__MG	1.91 (6),		A_1574__MG
	20110_3i22_A_3033			13008_3cxc_0_8006			13008_1vs8_B_3007			20110_4qd1_A_3464			20220_3ofy_A_1
	Mg2+(1)	MgNet(7)		Mg2+(1)	MgNet(7)		Mg2+(1)	MgNet(7)		Mg2+(1)	MgNet(7)		Mg2+(1)	MgNet(7)
	(atom no.)	Å(rank)		(atom no.)	Å(rank)		(atom no.)	Å(rank)		(atom no.)	Å(rank)		(atom no.)	Å(rank)
	A_3033__MG	2.62 (1),1.34 (3),2.61 (5),		0_8006__MG	1.28 (3),2.61 (5),		B_3007__MG	1.11 (4),1.53 (6),		A_3464__MG			A_1__MG	1.61 (2),2.04 (7),
	20110_3v25_A_3421			13008_3df2_B_3488			13008_2qbe_B_3028			20202_3v2f_A_3585			20220_4bpp_A_5027
	Mg2+(1)	MgNet(7)		Mg2+(1)	MgNet(7)		Mg2+(1)	MgNet(7)		Mg2+(1)	MgNet(3)		Mg2+(1)	MgNet(7)
	(atom no.)	Å(rank)		(atom no.)	Å(rank)		(atom no.)	Å(rank)		(atom no.)	Å(rank)		(atom no.)	Å(rank)
	A_3421__MG			B_3488__MG			B_3028__MG	2.58 (5),		A_3585__MG			A_5027__MG	0.59 (5),
	20110_4dr6_A_1648			13008_3i1s_A_1551			13008_4tox_A_3115			20211_1vs5_A_1579			20220_4qcr_A_3578
	Mg2+(1)	MgNet(7)		Mg2+(1)	MgNet(7)		Mg2+(1)	MgNet(7)		Mg2+(1)	MgNet(7)		Mg2+(1)	MgNet(7)
	(atom no.)	Å(rank)		(atom no.)	Å(rank)		(atom no.)	Å(rank)		(atom no.)	Å(rank)		(atom no.)	Å(rank)
	A_1648__MG			A_1551__MG	0.78 (4),2.94 (5),		A_3115__MG	2.71 (4),		A_1579__MG			A_3578__MG
	20110_4ji6_A_1791			13008_4far_A_401			13009_1vqm_0_8118			20211_3v2d_A_3558			20220_4tou_A_1627
	Mg2+(1)	MgNet(7)		Mg2+(1)	MgNet(7)		Mg2+(1)	MgNet(7)		Mg2+(1)	MgNet(7)		Mg2+(1)	MgNet(7)
	(atom no.)	Å(rank)		(atom no.)	Å(rank)		(atom no.)	Å(rank)		(atom no.)	Å(rank)		(atom no.)	Å(rank)
	A_1791__MG			A_401__MG			0_8118__MG	1.61 (5),0.85 (7),		A_3558__MG			A_1627__MG	0.45 (1),
	20110_4nxn_A_1626			13009_1hr2_A_3			13009_1vs7_A_1545			20211_4p9r_A_613			20312_3v27_A_3528
	Mg2+(1)	MgNet(7)		Mg2+(1)	MgNet(7)		Mg2+(1)	MgNet(7)		Mg2+(1)	MgNet(7)		Mg2+(1)	MgNet(7)
	(atom no.)	Å(rank)		(atom no.)	Å(rank)		(atom no.)	Å(rank)		(atom no.)	Å(rank)		(atom no.)	Å(rank)
	A_1626__MG	2.72 (5),1.48 (7),		A_3__MG	1.95 (5),2.08 (7),		A_1545__MG	2.67 (4),2.37 (6),		A_613__MG			A_3528__MG
	20211_4dr2_A_1752			13009_1k73_A_8081			13009_3ccu_0_8006			20220_2aw4_B_2907			20330_2i2v_B_2956
	Mg2+(1)	MgNet(7)		Mg2+(1)	MgNet(7)		Mg2+(1)	MgNet(7)		Mg2+(1)	MgNet(7)		Mg2+(1)	MgNet(7)
	(atom no.)	Å(rank)		(atom no.)	Å(rank)		(atom no.)	Å(rank)		(atom no.)	Å(rank)		(atom no.)	Å(rank)
	A_1752__MG	1.71 (1),1.54 (3),		A_8081__MG	1.25 (7),		0_8006__MG	1.29 (7),		B_2907__MG			B_2956__MG
	20211_4gar_A_3018			13009_3cxc_0_8007			13009_3ofz_A_2987			20220_3hhn_E_1027			20330_3og0_A_2904
	Mg2+(1)	MgNet(7)		Mg2+(1)	MgNet(7)		Mg2+(1)	MgNet(7)		Mg2+(1)	MgNet(7)		Mg2+(1)	MgNet(7)
	(atom no.)	Å(rank)		(atom no.)	Å(rank)		(atom no.)	Å(rank)		(atom no.)	Å(rank)		(atom no.)	Å(rank)
	A_3018__MG	2.97 (4),		0_8007__MG			A_2987__MG			E_1027__MG	2.12 (4),1.14 (5),2.09 (6),		A_2904__MG
	20220_2fqn_B_201			13009_3owi_A_104			13009_4kj2_A_1619			20220_3v2d_A_3259			20330_3v29_A_3447
	Mg2+(1)	MgNet(3)		Mg2+(1)	MgNet(7)		Mg2+(1)	MgNet(7)		Mg2+(1)	MgNet(7)		Mg2+(1)	MgNet(7)
	(atom no.)	Å(rank)		(atom no.)	Å(rank)		(atom no.)	Å(rank)		(atom no.)	Å(rank)		(atom no.)	Å(rank)
	B_201__MG	2.97 (2),2.66 (3),		A_104__MG	0.61 (1),		A_1619__MG			A_3259__MG			A_3447__MG
	20220_2r20_A_17			13119_2z4n_B_2997			13119_2qam_B_3509			20220_462d_B_505			20330_4ji1_A_1801
	Mg2+(1)	MgNet(3)		Mg2+(1)	MgNet(7)		Mg2+(1)	MgNet(7)		Mg2+(1)	MgNet(5)		Mg2+(1)	MgNet(7)
	(atom no.)	Å(rank)		(atom no.)	Å(rank)		(atom no.)	Å(rank)		(atom no.)	Å(rank)		(atom no.)	Å(rank)
	A_17__MG	1.38 (2),		B_2997__MG			B_3509__MG			B_505__MG			A_1801__MG	2.19 (3),2.31 (7),
	20220_3ofq_A_3034			14006_2qox_B_2955			13129_2qbz_X_201			20220_4bpo_A_5032			20330_4nvx_A_3522
	Mg2+(1)	MgNet(7)		Mg2+(1)	MgNet(7)		Mg2+(1)	MgNet(7)		Mg2+(1)	MgNet(7)		Mg2+(1)	MgNet(7)
	(atom no.)	Å(rank)		(atom no.)	Å(rank)		(atom no.)	Å(rank)		(atom no.)	Å(rank)		(atom no.)	Å(rank)
	A_3034__MG	2.05 (7),		B_2955__MG			X_201__MG	0.41 (2),		A_5032__MG			A_3522__MG
	20220_3v23_A_3448			14007_2qoz_B_2944			14006_3df4_B_3512			20220_4bpp_A_5068			20422_4ji7_A_1962
	Mg2+(1)	MgNet(7)		Mg2+(1)	MgNet(7)		Mg2+(1)	MgNet(7)		Mg2+(1)	MgNet(7)		Mg2+(1)	MgNet(7)
	(atom no.)	Å(rank)		(atom no.)	Å(rank)		(atom no.)	Å(rank)		(atom no.)	Å(rank)		(atom no.)	Å(rank)
	A_3448__MG			B_2944__MG			B_3512__MG			A_5068__MG			A_1962__MG
	20220_4qcs_A_3148			20110_3ofq_A_2924			14007_3iin_B_1			20220_4dha_A_3607			20431_3v27_A_3495
	Mg2+(1)	MgNet(7)		Mg2+(1)	MgNet(7)		Mg2+(1)	MgNet(7)		Mg2+(1)	MgNet(7)		Mg2+(1)	MgNet(7)
	(atom no.)	Å(rank)		(atom no.)	Å(rank)		(atom no.)	Å(rank)		(atom no.)	Å(rank)		(atom no.)	Å(rank)
	A_3148__MG	1.91 (7),		A_2924__MG	1.33 (3),		B_1__MG	1.27 (3),		A_3607__MG			A_3495__MG
	20312_3v29_A_3540			20110_3td0_B_5000			20101_1q86_C_8065			20220_4dr6_A_1813			20440_2qbd_A_2031
	Mg2+(1)	MgNet(7)		Mg2+(1)	MgNet(5)		Mg2+(1)	MgNet(7)		Mg2+(1)	MgNet(7)		Mg2+(1)	MgNet(7)
	(atom no.)	Å(rank)		(atom no.)	Å(rank)		(atom no.)	Å(rank)		(atom no.)	Å(rank)		(atom no.)	Å(rank)
	A_3540__MG			B_5000__MG	2.88 (1),		C_8065__MG			A_1813__MG			A_2031__MG	1.33 (3),1.52 (4),
	20321_1k8a_A_8076			20110_3v26_A_1699			20110_2qbj_A_1561			20220_4tom_A_3102			20440_2qbe_B_3014
	Mg2+(1)	MgNet(7)		Mg2+(1)	MgNet(7)		Mg2+(1)	MgNet(7)		Mg2+(1)	MgNet(7)		Mg2+(1)	MgNet(7)
	(atom no.)	Å(rank)		(atom no.)	Å(rank)		(atom no.)	Å(rank)		(atom no.)	Å(rank)		(atom no.)	Å(rank)
	A_8076__MG	1.44 (3),1.94 (4),		A_1699__MG			A_1561__MG	2.28 (5),1.15 (6),		A_3102__MG	2.33 (7),		B_3014__MG	1.09 (3),1.95 (5),
	20321_2z4k_A_1600			20110_4dr2_A_1776			20110_2qoy_A_1564			20312_4ji7_A_1885			20440_2qbi_B_2984
	Mg2+(1)	MgNet(7)		Mg2+(1)	MgNet(7)		Mg2+(1)	MgNet(7)		Mg2+(1)	MgNet(7)		Mg2+(1)	MgNet(7)
	(atom no.)	Å(rank)		(atom no.)	Å(rank)		(atom no.)	Å(rank)		(atom no.)	Å(rank)		(atom no.)	Å(rank)
	A_1600__MG			A_1776__MG			A_1564__MG	2.96 (4),2.29 (6),		A_1885__MG			B_2984__MG	2.87 (4),1.89 (7),
	20321_3ofb_A_1551			20110_4dr4_A_1957			20110_2qp0_A_1593			20321_2fqn_A_202			20440_3ivk_C_122
	Mg2+(1)	MgNet(7)		Mg2+(1)	MgNet(7)		Mg2+(1)	MgNet(7)		Mg2+(1)	MgNet(4)		Mg2+(1)	MgNet(7)
	(atom no.)	Å(rank)		(atom no.)	Å(rank)		(atom no.)	Å(rank)		(atom no.)	Å(rank)		(atom no.)	Å(rank)
	A_1551__MG	2.42 (6),2.68 (7),		A_1957__MG			A_1593__MG	0.71 (3),		A_202__MG			C_122__MG	2.90 (1),1.83 (3),1.61 (4),2.28 (5),
	20330_2nug_C_519			20110_4dv4_A_1688			20110_3df3_A_2312			20321_3v26_A_1715			20440_3v27_A_3359
	Mg2+(1)	MgNet(5)		Mg2+(1)	MgNet(7)		Mg2+(1)	MgNet(7)		Mg2+(1)	MgNet(7)		Mg2+(1)	MgNet(7)
	(atom no.)	Å(rank)		(atom no.)	Å(rank)		(atom no.)	Å(rank)		(atom no.)	Å(rank)		(atom no.)	Å(rank)
	C_519__MG			A_1688__MG	1.26 (6),		A_2312__MG			A_1715__MG	2.19 (5),1.42 (7),		A_3359__MG	1.86 (3),1.37 (7),
	20330_2qam_B_3240			20110_4tpb_A_3092			20110_3v28_A_1725			20330_1jzv_C_300			20440_3v2d_A_3372
	Mg2+(1)	MgNet(7)		Mg2+(1)	MgNet(7)		Mg2+(1)	MgNet(7)		Mg2+(1)	MgNet(5)		Mg2+(1)	MgNet(7)
	(atom no.)	Å(rank)		(atom no.)	Å(rank)		(atom no.)	Å(rank)		(atom no.)	Å(rank)		(atom no.)	Å(rank)
	B_3240__MG	2.23 (4),2.86 (6),2.14 (7),		A_3092__MG			A_1725__MG	1.83 (7),		C_300__MG			A_3372__MG
	20330_3p49_A_736			20211_4dr4_A_1953			20110_4bpo_A_5068			20330_2qba_B_3014			20440_4bpp_A_5040
	Mg2+(1)	MgNet(7)		Mg2+(1)	MgNet(7)		Mg2+(1)	MgNet(7)		Mg2+(1)	MgNet(7)		Mg2+(1)	MgNet(7)
	(atom no.)	Å(rank)		(atom no.)	Å(rank)		(atom no.)	Å(rank)		(atom no.)	Å(rank)		(atom no.)	Å(rank)
	A_736__MG	2.86 (3),1.74 (4),1.70 (6),		A_1953__MG			A_5068__MG			B_3014__MG			A_5040__MG
	20330_3v22_A_1696			20220_1egk_C_4			20110_4dr2_A_1668			20330_2qoy_A_1599			20440_4ji8_A_1680
	Mg2+(1)	MgNet(7)		Mg2+(1)	MgNet(3)		Mg2+(1)	MgNet(7)		Mg2+(1)	MgNet(7)		Mg2+(1)	MgNet(7)
	(atom no.)	Å(rank)		(atom no.)	Å(rank)		(atom no.)	Å(rank)		(atom no.)	Å(rank)		(atom no.)	Å(rank)
	A_1696__MG	0.99 (5),		C_4__MG	1.16 (1),		A_1668__MG			A_1599__MG			A_1680__MG	2.40 (6),
	20330_3v2d_A_3578			20220_1yls_D_344			20220_1vs7_A_1558			20330_3hhn_C_1025			20440_4tpd_A_3084
	Mg2+(1)	MgNet(7)		Mg2+(1)	MgNet(7)		Mg2+(1)	MgNet(7)		Mg2+(1)	MgNet(7)		Mg2+(1)	MgNet(7)
	(atom no.)	Å(rank)		(atom no.)	Å(rank)		(atom no.)	Å(rank)		(atom no.)	Å(rank)		(atom no.)	Å(rank)
	A_3578__MG	1.77 (6),		D_344__MG			A_1558__MG			C_1025__MG	0.90 (1),2.42 (2),		A_3084__MG	2.59 (5),
	20330_4bpo_A_5074			20220_2qal_A_2349			20220_2qou_A_1599			20330_3hhn_C_60			20550_3v23_A_3490
	Mg2+(1)	MgNet(7)		Mg2+(1)	MgNet(7)		Mg2+(1)	MgNet(7)		Mg2+(1)	MgNet(7)		Mg2+(1)	MgNet(7)
	(atom no.)	Å(rank)		(atom no.)	Å(rank)		(atom no.)	Å(rank)		(atom no.)	Å(rank)		(atom no.)	Å(rank)
	A_5074__MG	2.25 (4),2.85 (7),		A_2349__MG			A_1599__MG	2.83 (3),0.87 (6),2.38 (7),		C_60__MG			A_3490__MG
	20330_4gas_A_1630			20220_2qp1_B_2952			20220_3ivk_M_123			20330_3i20_A_3005			20550_4dr5_A_1829
	Mg2+(1)	MgNet(7)		Mg2+(1)	MgNet(7)		Mg2+(1)	MgNet(7)		Mg2+(1)	MgNet(7)		Mg2+(1)	MgNet(7)
	(atom no.)	Å(rank)		(atom no.)	Å(rank)		(atom no.)	Å(rank)		(atom no.)	Å(rank)		(atom no.)	Å(rank)
	A_1630__MG	1.15 (5),		B_2952__MG	0.89 (3),		M_123__MG	0.79 (5),		A_3005__MG			A_1829__MG	1.53 (6),
	20431_2qox_B_2939			20220_3orb_A_2905			20220_3oxe_A_133			20330_3ofz_A_2999			20550_4too_A_3001
	Mg2+(1)	MgNet(7)		Mg2+(1)	MgNet(7)		Mg2+(1)	MgNet(7)		Mg2+(1)	MgNet(7)		Mg2+(1)	MgNet(7)
	(atom no.)	Å(rank)		(atom no.)	Å(rank)		(atom no.)	Å(rank)		(atom no.)	Å(rank)		(atom no.)	Å(rank)
	B_2939__MG	1.13 (2),2.42 (7),		A_2905__MG	1.39 (3),		A_133__MG	1.73 (4),0.80 (5),		A_2999__MG			A_3001__MG	0.90 (4),2.74 (6),
	20431_4qcp_A_3604			20220_3v23_B_212			20220_3v26_A_1737			20330_3v23_A_3447			20660_1m90_A_8038
	Mg2+(1)	MgNet(7)		Mg2+(1)	MgNet(7)		Mg2+(1)	MgNet(7)		Mg2+(1)	MgNet(7)		Mg2+(1)	MgNet(7)
	(atom no.)	Å(rank)		(atom no.)	Å(rank)		(atom no.)	Å(rank)		(atom no.)	Å(rank)		(atom no.)	Å(rank)
	A_3604__MG			B_212__MG			A_1737__MG	2.10 (7),		A_3447__MG	0.69 (4),		A_8038__MG	0.78 (1),2.25 (3),
	20440_1ehz_A_510			20220_3v24_A_1644			20220_4bpe_A_5027			20330_3v27_A_3636			20743_4duy_A_1828
	Mg2+(1)	MgNet(6)		Mg2+(1)	MgNet(7)		Mg2+(1)	MgNet(7)		Mg2+(1)	MgNet(7)		Mg2+(1)	MgNet(7)
	(atom no.)	Å(rank)		(atom no.)	Å(rank)		(atom no.)	Å(rank)		(atom no.)	Å(rank)		(atom no.)	Å(rank)
	A_510__MG	1.36 (1),1.16 (2),		A_1644__MG			A_5027__MG	0.66 (1),1.99 (2),		A_3636__MG			A_1828__MG
	20440_4bpp_A_5009			20220_3v27_A_3625			20220_4dha_A_3609			20330_4bpo_A_5073			20752_4bpp_A_5039
	Mg2+(1)	MgNet(7)		Mg2+(1)	MgNet(7)		Mg2+(1)	MgNet(7)		Mg2+(1)	MgNet(7)		Mg2+(1)	MgNet(7)
	(atom no.)	Å(rank)		(atom no.)	Å(rank)		(atom no.)	Å(rank)		(atom no.)	Å(rank)		(atom no.)	Å(rank)
	A_5009__MG	1.45 (2),2.08 (7),		A_3625__MG			A_3609__MG	1.16 (3),1.76 (4),		A_5073__MG			A_5039__MG
	20532_3mei_A_24			20220_4nvz_A_3615			20220_4dr6_A_1602			20330_4bpp_A_5000			21000_3df3_A_2134
	Mg2+(1)	MgNet(5)		Mg2+(1)	MgNet(7)		Mg2+(1)	MgNet(7)		Mg2+(1)	MgNet(7)		Mg2+(1)	MgNet(7)
	(atom no.)	Å(rank)		(atom no.)	Å(rank)		(atom no.)	Å(rank)		(atom no.)	Å(rank)		(atom no.)	Å(rank)
	A_24__MG			A_3615__MG			A_1602__MG	1.70 (4),		A_5000__MG			A_2134__MG
	20541_2qbd_A_2335			20321_3muv_R_670			20220_4nxm_A_1612			20330_4bpp_A_5024			21000_3td0_B_7000
	Mg2+(1)	MgNet(7)		Mg2+(1)	MgNet(7)		Mg2+(1)	MgNet(7)		Mg2+(1)	MgNet(7)		Mg2+(1)	MgNet(3)
	(atom no.)	Å(rank)		(atom no.)	Å(rank)		(atom no.)	Å(rank)		(atom no.)	Å(rank)		(atom no.)	Å(rank)
	A_2335__MG			R_670__MG			A_1612__MG	2.30 (6),		A_5024__MG	2.43 (4),2.67 (5),2.03 (7),		B_7000__MG
	20541_3v23_A_3612			20321_4bpp_A_5077			20321_4dv4_A_1687			20330_4dr5_A_1806			21000_3v23_A_3590
	Mg2+(1)	MgNet(7)		Mg2+(1)	MgNet(7)		Mg2+(1)	MgNet(7)		Mg2+(1)	MgNet(7)		Mg2+(1)	MgNet(7)
	(atom no.)	Å(rank)		(atom no.)	Å(rank)		(atom no.)	Å(rank)		(atom no.)	Å(rank)		(atom no.)	Å(rank)
	A_3612__MG	1.38 (4),		A_5077__MG			A_1687__MG	1.10 (4),2.18 (5),		A_1806__MG	1.58 (5),		A_3590__MG
	20541_3v26_A_1720			20321_4qcn_A_3322			20330_2qb9_A_2349			20330_4nw1_A_3374			21000_3v27_0_101
	Mg2+(1)	MgNet(7)		Mg2+(1)	MgNet(7)		Mg2+(1)	MgNet(7)		Mg2+(1)	MgNet(7)		Mg2+(1)	MgNet(7)
	(atom no.)	Å(rank)		(atom no.)	Å(rank)		(atom no.)	Å(rank)		(atom no.)	Å(rank)		(atom no.)	Å(rank)
	A_1720__MG	1.96 (2),0.94 (3),		A_3322__MG			A_2349__MG			A_3374__MG			0_101__MG
	20550_3ivk_C_134			20330_1nuj_G_421			20330_2qov_B_2984			20422_4ji1_A_1762			21000_4dr2_A_1733
	Mg2+(1)	MgNet(7)		Mg2+(1)	MgNet(7)		Mg2+(1)	MgNet(7)		Mg2+(1)	MgNet(7)		Mg2+(1)	MgNet(7)
	(atom no.)	Å(rank)		(atom no.)	Å(rank)		(atom no.)	Å(rank)		(atom no.)	Å(rank)		(atom no.)	Å(rank)
	C_134__MG	1.76 (6),2.01 (7),		G_421__MG	0.69 (3),		B_2984__MG			A_1762__MG			A_1733__MG
	20550_4tov_A_3100			20330_2i2u_A_1597			20330_3hax_E_200			20440_2qov_B_2918			21000_4dr2_A_1775
	Mg2+(1)	MgNet(7)		Mg2+(1)	MgNet(7)		Mg2+(1)	MgNet(4)		Mg2+(1)	MgNet(7)		Mg2+(1)	MgNet(7)
	(atom no.)	Å(rank)		(atom no.)	Å(rank)		(atom no.)	Å(rank)		(atom no.)	Å(rank)		(atom no.)	Å(rank)
	A_3100__MG			A_1597__MG			E_200__MG	0.17 (1),2.72 (2),		B_2918__MG	2.98 (3),2.23 (5),		A_1775__MG
	20550_4tox_A_3017			20330_2qbh_A_1561			20330_3v2f_A_3479			20440_3i1p_A_2925			21101_4dha_A_3579
	Mg2+(1)	MgNet(7)		Mg2+(1)	MgNet(7)		Mg2+(1)	MgNet(7)		Mg2+(1)	MgNet(7)		Mg2+(1)	MgNet(7)
	(atom no.)	Å(rank)		(atom no.)	Å(rank)		(atom no.)	Å(rank)		(atom no.)	Å(rank)		(atom no.)	Å(rank)
	A_3017__MG	2.78 (7),		A_1561__MG	1.95 (2),1.56 (3),		A_3479__MG	1.40 (4),1.71 (5),		A_2925__MG			A_3579__MG
	20844_3hhn_E_1020			20330_4dr5_A_1813			20330_4bpo_A_5040			20532_4ji7_A_1990			21110_2qex_0_8100
	Mg2+(1)	MgNet(7)		Mg2+(1)	MgNet(7)		Mg2+(1)	MgNet(7)		Mg2+(1)	MgNet(6)		Mg2+(1)	MgNet(7)
	(atom no.)	Å(rank)		(atom no.)	Å(rank)		(atom no.)	Å(rank)		(atom no.)	Å(rank)		(atom no.)	Å(rank)
	E_1020__MG			A_1813__MG	2.16 (7),		A_5040__MG	1.33 (5),1.60 (7),		A_1990__MG			0_8100__MG	2.57 (4),
	21000_2qp1_B_2962			20330_4tox_A_3039			20422_3v23_A_3323			20541_2i2p_A_1579			21110_2z4k_A_1580
	Mg2+(1)	MgNet(7)		Mg2+(1)	MgNet(7)		Mg2+(1)	MgNet(7)		Mg2+(1)	MgNet(7)		Mg2+(1)	MgNet(7)
	(atom no.)	Å(rank)		(atom no.)	Å(rank)		(atom no.)	Å(rank)		(atom no.)	Å(rank)		(atom no.)	Å(rank)
	B_2962__MG	2.97 (6),		A_3039__MG	0.61 (6),		A_3323__MG			A_1579__MG			A_1580__MG
	21000_2z4m_A_1592			20431_2i2u_A_1583			20431_3oas_A_2991			20871_4pec_A_3071			21110_3oas_A_3001
	Mg2+(1)	MgNet(7)		Mg2+(1)	MgNet(7)		Mg2+(1)	MgNet(7)		Mg2+(1)	MgNet(7)		Mg2+(1)	MgNet(7)
	(atom no.)	Å(rank)		(atom no.)	Å(rank)		(atom no.)	Å(rank)		(atom no.)	Å(rank)		(atom no.)	Å(rank)
	A_1592__MG			A_1583__MG			A_2991__MG			A_3071__MG			A_3001__MG
	21000_3v27_8_101			20431_3df1_A_2335			20440_2g91_B_192			21000_3v27_A_3552			21110_3ofy_A_1552
	Mg2+(1)	MgNet(7)		Mg2+(1)	MgNet(7)		Mg2+(1)	MgNet(2)		Mg2+(1)	MgNet(7)		Mg2+(1)	MgNet(7)
	(atom no.)	Å(rank)		(atom no.)	Å(rank)		(atom no.)	Å(rank)		(atom no.)	Å(rank)		(atom no.)	Å(rank)
	8_101__MG			A_2335__MG			B_192__MG	1.08 (1),		A_3552__MG	1.05 (6),		A_1552__MG	1.61 (5),1.89 (7),
	21000_4gau_A_3016			20431_3ofc_A_2983			20440_3v27_A_3437			21000_4dr4_A_1648			21110_3v27_A_3522
	Mg2+(1)	MgNet(7)		Mg2+(1)	MgNet(7)		Mg2+(1)	MgNet(7)		Mg2+(1)	MgNet(7)		Mg2+(1)	MgNet(7)
	(atom no.)	Å(rank)		(atom no.)	Å(rank)		(atom no.)	Å(rank)		(atom no.)	Å(rank)		(atom no.)	Å(rank)
	A_3016__MG			A_2983__MG			A_3437__MG			A_1648__MG			A_3522__MG
	21000_4lfb_A_1821			20431_3v27_A_3503			20440_4a17_0_203			21000_4ji3_A_1700			21110_4bpn_A_5076
	Mg2+(1)	MgNet(7)		Mg2+(1)	MgNet(7)		Mg2+(1)	MgNet(5)		Mg2+(1)	MgNet(7)		Mg2+(1)	MgNet(7)
	(atom no.)	Å(rank)		(atom no.)	Å(rank)		(atom no.)	Å(rank)		(atom no.)	Å(rank)		(atom no.)	Å(rank)
	A_1821__MG			A_3503__MG			0_203__MG	2.91 (1),		A_1700__MG			A_5076__MG
	21101_4a1a_0_8			20440_1hr2_A_20			20532_3i1n_A_2985			21110_1vt2_A_3036			21110_4bpo_A_5072
	Mg2+(1)	MgNet(6)		Mg2+(1)	MgNet(7)		Mg2+(1)	MgNet(7)		Mg2+(1)	MgNet(7)		Mg2+(1)	MgNet(7)
	(atom no.)	Å(rank)		(atom no.)	Å(rank)		(atom no.)	Å(rank)		(atom no.)	Å(rank)		(atom no.)	Å(rank)
	0_8__MG	1.72 (2),1.73 (3),		A_20__MG	0.70 (4),		A_2985__MG	1.35 (4),1.45 (6),		A_3036__MG			A_5072__MG
	21110_2qow_A_1558			20440_3og0_A_2970			20541_4dr7_A_1697			21110_3v27_A_3507			21110_4dr2_A_1786
	Mg2+(1)	MgNet(7)		Mg2+(1)	MgNet(7)		Mg2+(1)	MgNet(7)		Mg2+(1)	MgNet(7)		Mg2+(1)	MgNet(7)
	(atom no.)	Å(rank)		(atom no.)	Å(rank)		(atom no.)	Å(rank)		(atom no.)	Å(rank)		(atom no.)	Å(rank)
	A_1558__MG			A_2970__MG			A_1697__MG			A_3507__MG	2.92 (1),1.98 (2),2.71 (4),1.57 (5),		A_1786__MG	1.67 (4),
	21110_2qp0_A_1551			20550_2qoz_B_2906			20624_3hhn_C_1020			21110_3v2d_A_3395			21110_4gau_A_3067
	Mg2+(1)	MgNet(7)		Mg2+(1)	MgNet(7)		Mg2+(1)	MgNet(7)		Mg2+(1)	MgNet(7)		Mg2+(1)	MgNet(7)
	(atom no.)	Å(rank)		(atom no.)	Å(rank)		(atom no.)	Å(rank)		(atom no.)	Å(rank)		(atom no.)	Å(rank)
	A_1551__MG	2.44 (4),2.45 (5),		B_2906__MG	1.58 (5),1.31 (7),		C_1020__MG			A_3395__MG			A_3067__MG	2.82 (7),
	21110_3df3_A_2062			20550_3ivk_M_122			20642_4bpn_A_5039			21110_3v2f_A_3513			21110_4qct_A_3530
	Mg2+(1)	MgNet(7)		Mg2+(1)	MgNet(7)		Mg2+(1)	MgNet(7)		Mg2+(1)	MgNet(7)		Mg2+(1)	MgNet(7)
	(atom no.)	Å(rank)		(atom no.)	Å(rank)		(atom no.)	Å(rank)		(atom no.)	Å(rank)		(atom no.)	Å(rank)
	A_2062__MG			M_122__MG	1.29 (3),1.99 (4),1.90 (5),		A_5039__MG			A_3513__MG			A_3530__MG	1.38 (2),
	21110_3i1z_A_1549			20550_4bpe_A_5043			20651_4p5j_A_101			21110_4bpp_A_5071			21110_4qd0_A_3097
	Mg2+(1)	MgNet(7)		Mg2+(1)	MgNet(7)		Mg2+(1)	MgNet(7)		Mg2+(1)	MgNet(7)		Mg2+(1)	MgNet(7)
	(atom no.)	Å(rank)		(atom no.)	Å(rank)		(atom no.)	Å(rank)		(atom no.)	Å(rank)		(atom no.)	Å(rank)
	A_1549__MG	1.35 (5),		A_5043__MG	1.33 (4),2.70 (6),		A_101__MG	1.26 (2),2.05 (4),1.78 (5),		A_5071__MG	2.89 (5),		A_3097__MG	1.83 (6),
	21110_3i1z_A_1			20550_4pe9_A_1610			20660_2i2p_A_1548			21110_4dha_A_3847			21220_2qou_A_1563
	Mg2+(1)	MgNet(7)		Mg2+(1)	MgNet(7)		Mg2+(1)	MgNet(7)		Mg2+(1)	MgNet(7)		Mg2+(1)	MgNet(7)
	(atom no.)	Å(rank)		(atom no.)	Å(rank)		(atom no.)	Å(rank)		(atom no.)	Å(rank)		(atom no.)	Å(rank)
	A_1__MG	2.05 (3),		A_1610__MG	2.12 (3),1.85 (6),1.35 (7),		A_1548__MG	1.37 (3),1.50 (5),		A_3847__MG			A_1563__MG	2.76 (4),2.03 (6),
	21110_3og0_A_2989			20550_4tox_A_3022			20761_4tpb_A_3072			21110_4dv3_A_1607			21220_3ofx_A_1551
	Mg2+(1)	MgNet(7)		Mg2+(1)	MgNet(7)		Mg2+(1)	MgNet(7)		Mg2+(1)	MgNet(7)		Mg2+(1)	MgNet(7)
	(atom no.)	Å(rank)		(atom no.)	Å(rank)		(atom no.)	Å(rank)		(atom no.)	Å(rank)		(atom no.)	Å(rank)
	A_2989__MG	2.28 (1),2.17 (5),2.46 (6),		A_3022__MG			A_3072__MG			A_1607__MG	1.79 (3),2.84 (4),1.15 (6),		A_1551__MG	0.49 (6),
	21110_3r1l_C_1033			20651_3mur_R_671			21000_2qbd_A_2219			21110_4gar_A_3059			21220_3v23_A_3557
	Mg2+(1)	MgNet(7)		Mg2+(1)	MgNet(7)		Mg2+(1)	MgNet(7)		Mg2+(1)	MgNet(7)		Mg2+(1)	MgNet(7)
	(atom no.)	Å(rank)		(atom no.)	Å(rank)		(atom no.)	Å(rank)		(atom no.)	Å(rank)		(atom no.)	Å(rank)
	C_1033__MG			R_671__MG	1.35 (2),1.21 (3),		A_2219__MG			A_3059__MG			A_3557__MG
	21110_3v23_A_3350			20770_2qp1_B_2905			21000_2qou_A_1565			21110_4ji8_A_1638			21220_3v2c_A_1653
	Mg2+(1)	MgNet(7)		Mg2+(1)	MgNet(7)		Mg2+(1)	MgNet(7)		Mg2+(1)	MgNet(7)		Mg2+(1)	MgNet(7)
	(atom no.)	Å(rank)		(atom no.)	Å(rank)		(atom no.)	Å(rank)		(atom no.)	Å(rank)		(atom no.)	Å(rank)
	A_3350__MG			B_2905__MG	1.27 (7),		A_1565__MG	1.52 (5),		A_1638__MG			A_1653__MG
	21110_3v25_A_3418			20770_4tox_A_3073			21000_3v23_A_3616			21110_4ji8_A_1893			21220_3v2d_A_3629
	Mg2+(1)	MgNet(7)		Mg2+(1)	MgNet(7)		Mg2+(1)	MgNet(7)		Mg2+(1)	MgNet(7)		Mg2+(1)	MgNet(7)
	(atom no.)	Å(rank)		(atom no.)	Å(rank)		(atom no.)	Å(rank)		(atom no.)	Å(rank)		(atom no.)	Å(rank)
	A_3418__MG	2.00 (4),		A_3073__MG			A_3616__MG			A_1893__MG			A_3629__MG	1.21 (5),
	21110_4dr4_A_1746			21000_2qoy_A_1600			21000_4a1e_0_54			21211_2qbh_A_1565			21220_4bpp_A_5017
	Mg2+(1)	MgNet(7)		Mg2+(1)	MgNet(7)		Mg2+(1)	MgNet(7)		Mg2+(1)	MgNet(7)		Mg2+(1)	MgNet(7)
	(atom no.)	Å(rank)		(atom no.)	Å(rank)		(atom no.)	Å(rank)		(atom no.)	Å(rank)		(atom no.)	Å(rank)
	A_1746__MG			A_1600__MG	2.47 (4),0.73 (6),		0_54__MG			A_1565__MG			A_5017__MG	2.57 (3),0.72 (5),
	21110_4dv6_A_1858			21000_3i22_A_2906			21000_4qcq_A_3180			21211_2qou_A_1579			21220_4bpp_A_5047
	Mg2+(1)	MgNet(7)		Mg2+(1)	MgNet(7)		Mg2+(1)	MgNet(7)		Mg2+(1)	MgNet(7)		Mg2+(1)	MgNet(7)
	(atom no.)	Å(rank)		(atom no.)	Å(rank)		(atom no.)	Å(rank)		(atom no.)	Å(rank)		(atom no.)	Å(rank)
	A_1858__MG	0.41 (7),		A_2906__MG			A_3180__MG			A_1579__MG			A_5047__MG	0.86 (6),
	21110_4nvz_A_3346			21000_3ofq_A_2995			21110_1vs5_A_1551			21211_3v2d_A_3608			21220_4bpp_A_5072
	Mg2+(1)	MgNet(7)		Mg2+(1)	MgNet(7)		Mg2+(1)	MgNet(7)		Mg2+(1)	MgNet(7)		Mg2+(1)	MgNet(7)
	(atom no.)	Å(rank)		(atom no.)	Å(rank)		(atom no.)	Å(rank)		(atom no.)	Å(rank)		(atom no.)	Å(rank)
	A_3346__MG			A_2995__MG	1.89 (5),		A_1551__MG	1.95 (2),		A_3608__MG			A_5072__MG
	21202_2i2p_A_1572			21000_4bpp_A_5028			21110_2i2p_A_1556			21211_4bpp_A_5026			21220_4dr5_A_1821
	Mg2+(1)	MgNet(7)		Mg2+(1)	MgNet(7)		Mg2+(1)	MgNet(7)		Mg2+(1)	MgNet(7)		Mg2+(1)	MgNet(7)
	(atom no.)	Å(rank)		(atom no.)	Å(rank)		(atom no.)	Å(rank)		(atom no.)	Å(rank)		(atom no.)	Å(rank)
	A_1572__MG			A_5028__MG			A_1556__MG			A_5026__MG			A_1821__MG	1.87 (7),
	21211_2ao5_A_198			21000_4gar_A_3026			21110_2i2p_A_1564			21211_4dv3_A_1851			21220_4tp2_A_1620
	Mg2+(1)	MgNet(4)		Mg2+(1)	MgNet(7)		Mg2+(1)	MgNet(7)		Mg2+(1)	MgNet(7)		Mg2+(1)	MgNet(7)
	(atom no.)	Å(rank)		(atom no.)	Å(rank)		(atom no.)	Å(rank)		(atom no.)	Å(rank)		(atom no.)	Å(rank)
	A_198__MG			A_3026__MG			A_1564__MG	1.57 (7),		A_1851__MG	1.93 (3),		A_1620__MG	0.99 (4),2.23 (6),
	21211_4dr2_A_1747			21110_2qbb_A_2155			21110_3v27_A_3624			21211_4ji8_A_1963			21220_4tpb_A_3135
	Mg2+(1)	MgNet(7)		Mg2+(1)	MgNet(7)		Mg2+(1)	MgNet(7)		Mg2+(1)	MgNet(7)		Mg2+(1)	MgNet(7)
	(atom no.)	Å(rank)		(atom no.)	Å(rank)		(atom no.)	Å(rank)		(atom no.)	Å(rank)		(atom no.)	Å(rank)
	A_1747__MG			A_2155__MG			A_3624__MG			A_1963__MG			A_3135__MG
	21220_2qbc_B_3308			21110_3i1s_A_3			21110_4bpp_A_5061			21220_1vs5_A_1557			21312_3i1t_A_2931
	Mg2+(1)	MgNet(7)		Mg2+(1)	MgNet(7)		Mg2+(1)	MgNet(7)		Mg2+(1)	MgNet(7)		Mg2+(1)	MgNet(7)
	(atom no.)	Å(rank)		(atom no.)	Å(rank)		(atom no.)	Å(rank)		(atom no.)	Å(rank)		(atom no.)	Å(rank)
	B_3308__MG	2.40 (6),		A_3__MG	1.88 (5),		A_5061__MG	1.29 (6),		A_1557__MG	2.22 (3),1.08 (4),		A_2931__MG	0.85 (1),
	21220_3ofr_A_3001			21110_3og0_A_3032			21110_4qcp_A_3549			21220_2qbi_B_2946			21321_3ofy_A_1551
	Mg2+(1)	MgNet(7)		Mg2+(1)	MgNet(7)		Mg2+(1)	MgNet(7)		Mg2+(1)	MgNet(7)		Mg2+(1)	MgNet(7)
	(atom no.)	Å(rank)		(atom no.)	Å(rank)		(atom no.)	Å(rank)		(atom no.)	Å(rank)		(atom no.)	Å(rank)
	A_3001__MG	2.56 (6),1.62 (7),		A_3032__MG	1.41 (6),2.15 (7),		A_3549__MG			B_2946__MG	1.89 (4),2.57 (5),1.69 (6),		A_1551__MG	2.20 (7),
	21220_3ofy_A_1548			21110_3v26_A_1694			21110_4qcv_A_3567			21220_2z4k_A_1546			21321_3ora_A_1575
	Mg2+(1)	MgNet(7)		Mg2+(1)	MgNet(7)		Mg2+(1)	MgNet(7)		Mg2+(1)	MgNet(7)		Mg2+(1)	MgNet(7)
	(atom no.)	Å(rank)		(atom no.)	Å(rank)		(atom no.)	Å(rank)		(atom no.)	Å(rank)		(atom no.)	Å(rank)
	A_1548__MG	2.68 (2),2.38 (6),		A_1694__MG			A_3567__MG			A_1546__MG	2.05 (5),2.23 (6),1.66 (7),		A_1575__MG	1.40 (7),
	21220_4a1c_0_345			21110_3v27_A_3531			21202_4a1c_0_8			21220_2z4l_B_2908			21321_3v27_A_3561
	Mg2+(1)	MgNet(7)		Mg2+(1)	MgNet(7)		Mg2+(1)	MgNet(6)		Mg2+(1)	MgNet(7)		Mg2+(1)	MgNet(7)
	(atom no.)	Å(rank)		(atom no.)	Å(rank)		(atom no.)	Å(rank)		(atom no.)	Å(rank)		(atom no.)	Å(rank)
	0_345__MG	2.01 (2),2.85 (3),1.84 (4),2.40 (5),		A_3531__MG			0_8__MG	1.48 (3),		B_2908__MG	0.60 (1),		A_3561__MG	2.13 (6),
	21220_4bpn_A_5078			21110_4a1e_0_345			21211_2qp0_A_1592			21220_3df1_A_2084			21321_4nvy_A_3221
	Mg2+(1)	MgNet(7)		Mg2+(1)	MgNet(7)		Mg2+(1)	MgNet(7)		Mg2+(1)	MgNet(7)		Mg2+(1)	MgNet(7)
	(atom no.)	Å(rank)		(atom no.)	Å(rank)		(atom no.)	Å(rank)		(atom no.)	Å(rank)		(atom no.)	Å(rank)
	A_5078__MG	1.55 (1),		0_345__MG	2.39 (3),2.24 (4),2.38 (5),		A_1592__MG			A_2084__MG			A_3221__MG
	21220_4dr5_A_1820			21110_4bpp_A_5065			21211_4bpe_A_5020			21220_3v27_A_3536			21330_1egk_C_9
	Mg2+(1)	MgNet(7)		Mg2+(1)	MgNet(7)		Mg2+(1)	MgNet(7)		Mg2+(1)	MgNet(7)		Mg2+(1)	MgNet(4)
	(atom no.)	Å(rank)		(atom no.)	Å(rank)		(atom no.)	Å(rank)		(atom no.)	Å(rank)		(atom no.)	Å(rank)
	A_1820__MG	1.23 (1),		A_5065__MG			A_5020__MG			A_3536__MG			C_9__MG	1.62 (3),
	21220_4gar_A_3113			21110_4gaq_A_1601			21211_4bpo_A_5066			21220_3v27_A_3610			21330_1qu2_T_1202
	Mg2+(1)	MgNet(7)		Mg2+(1)	MgNet(7)		Mg2+(1)	MgNet(7)		Mg2+(1)	MgNet(7)		Mg2+(1)	MgNet(6)
	(atom no.)	Å(rank)		(atom no.)	Å(rank)		(atom no.)	Å(rank)		(atom no.)	Å(rank)		(atom no.)	Å(rank)
	A_3113__MG	1.78 (1),		A_1601__MG			A_5066__MG			A_3610__MG	2.79 (7),		T_1202__MG	2.68 (2),
	21220_4nw1_A_3624			21110_4pec_A_3115			21220_2i2v_B_2917			21220_3v29_A_3591			21330_3i1o_A_1546
	Mg2+(1)	MgNet(7)		Mg2+(1)	MgNet(7)		Mg2+(1)	MgNet(7)		Mg2+(1)	MgNet(7)		Mg2+(1)	MgNet(7)
	(atom no.)	Å(rank)		(atom no.)	Å(rank)		(atom no.)	Å(rank)		(atom no.)	Å(rank)		(atom no.)	Å(rank)
	A_3624__MG	2.84 (7),		A_3115__MG			B_2917__MG			A_3591__MG	1.80 (1),2.32 (2),		A_1546__MG	1.66 (2),1.06 (3),
	21312_4nxn_A_1710			21110_4un4_A_1082			21220_2qov_B_2937			21220_4dha_A_3775			21330_3v23_A_3367
	Mg2+(1)	MgNet(7)		Mg2+(1)	MgNet(4)		Mg2+(1)	MgNet(7)		Mg2+(1)	MgNet(7)		Mg2+(1)	MgNet(7)
	(atom no.)	Å(rank)		(atom no.)	Å(rank)		(atom no.)	Å(rank)		(atom no.)	Å(rank)		(atom no.)	Å(rank)
	A_1710__MG	1.97 (6),		A_1082__MG	2.60 (1),		B_2937__MG			A_3775__MG			A_3367__MG	0.22 (4),
	21321_1j1u_B_1503			21211_4bpn_A_5077			21220_2z4n_B_3000			21220_4dhc_A_3518			21330_3v2d_A_3633
	Mg2+(1)	MgNet(6)		Mg2+(1)	MgNet(7)		Mg2+(1)	MgNet(7)		Mg2+(1)	MgNet(7)		Mg2+(1)	MgNet(7)
	(atom no.)	Å(rank)		(atom no.)	Å(rank)		(atom no.)	Å(rank)		(atom no.)	Å(rank)		(atom no.)	Å(rank)
	B_1503__MG	0.36 (2),		A_5077__MG			B_3000__MG			A_3518__MG	1.35 (1),2.95 (3),2.13 (5),		A_3633__MG	2.62 (2),1.55 (5),1.81 (6),
	21321_4bpn_A_5072			21211_4bpp_A_5066			21220_3v23_A_3575			21220_4dr4_A_1950			21330_4dr2_A_1785
	Mg2+(1)	MgNet(7)		Mg2+(1)	MgNet(7)		Mg2+(1)	MgNet(7)		Mg2+(1)	MgNet(7)		Mg2+(1)	MgNet(7)
	(atom no.)	Å(rank)		(atom no.)	Å(rank)		(atom no.)	Å(rank)		(atom no.)	Å(rank)		(atom no.)	Å(rank)
	A_5072__MG			A_5066__MG	1.86 (1),		A_3575__MG			A_1950__MG	2.34 (4),		A_1785__MG	0.82 (7),
	21321_4bpo_A_5078			21211_4dr3_A_1719			21220_4bpe_A_5022			21220_4gar_A_3082			21330_4peb_A_3001
	Mg2+(1)	MgNet(7)		Mg2+(1)	MgNet(7)		Mg2+(1)	MgNet(7)		Mg2+(1)	MgNet(7)		Mg2+(1)	MgNet(7)
	(atom no.)	Å(rank)		(atom no.)	Å(rank)		(atom no.)	Å(rank)		(atom no.)	Å(rank)		(atom no.)	Å(rank)
	A_5078__MG	1.13 (3),		A_1719__MG	1.30 (2),2.45 (4),		A_5022__MG	2.87 (7),		A_3082__MG			A_3001__MG	1.16 (7),
	21330_1vs8_B_2956			21211_4dv5_A_1828			21220_4ji0_A_1815			21220_4ji1_A_1731			21330_4tow_A_1605
	Mg2+(1)	MgNet(7)		Mg2+(1)	MgNet(7)		Mg2+(1)	MgNet(7)		Mg2+(1)	MgNet(7)		Mg2+(1)	MgNet(7)
	(atom no.)	Å(rank)		(atom no.)	Å(rank)		(atom no.)	Å(rank)		(atom no.)	Å(rank)		(atom no.)	Å(rank)
	B_2956__MG	1.56 (5),		A_1828__MG			A_1815__MG	1.92 (2),2.92 (4),2.21 (5),2.34 (6),		A_1731__MG	1.11 (1),1.91 (3),		A_1605__MG	2.88 (3),
	21330_2i2t_B_3021			21211_4tpe_A_1632			21220_4tou_A_1632			21321_2qal_A_2109			21330_4tpb_A_3103
	Mg2+(1)	MgNet(7)		Mg2+(1)	MgNet(7)		Mg2+(1)	MgNet(7)		Mg2+(1)	MgNet(7)		Mg2+(1)	MgNet(7)
	(atom no.)	Å(rank)		(atom no.)	Å(rank)		(atom no.)	Å(rank)		(atom no.)	Å(rank)		(atom no.)	Å(rank)
	B_3021__MG			A_1632__MG	1.75 (6),		A_1632__MG	2.05 (2),1.41 (3),1.93 (6),		A_2109__MG			A_3103__MG
	21330_2qbk_B_2917			21220_1yls_B_244			21220_4tp2_A_1633			21321_3ofr_A_2998			21431_1vs5_A_1599
	Mg2+(1)	MgNet(7)		Mg2+(1)	MgNet(7)		Mg2+(1)	MgNet(7)		Mg2+(1)	MgNet(7)		Mg2+(1)	MgNet(7)
	(atom no.)	Å(rank)		(atom no.)	Å(rank)		(atom no.)	Å(rank)		(atom no.)	Å(rank)		(atom no.)	Å(rank)
	B_2917__MG			B_244__MG			A_1633__MG	1.68 (2),1.93 (3),		A_2998__MG			A_1599__MG
	21330_3oar_A_1556			21220_3i1r_A_2988			21321_2z4m_A_1566			21321_4qcr_A_3341			21431_4gar_A_3092
	Mg2+(1)	MgNet(7)		Mg2+(1)	MgNet(7)		Mg2+(1)	MgNet(7)		Mg2+(1)	MgNet(7)		Mg2+(1)	MgNet(7)
	(atom no.)	Å(rank)		(atom no.)	Å(rank)		(atom no.)	Å(rank)		(atom no.)	Å(rank)		(atom no.)	Å(rank)
	A_1556__MG			A_2988__MG			A_1566__MG	2.96 (1),		A_3341__MG			A_3092__MG	0.46 (2),
	21330_3ofq_A_2980			21220_3oar_A_1			21321_3df4_B_3602			21321_4tpb_A_3064			21431_4gau_A_3078
	Mg2+(1)	MgNet(7)		Mg2+(1)	MgNet(7)		Mg2+(1)	MgNet(7)		Mg2+(1)	MgNet(7)		Mg2+(1)	MgNet(7)
	(atom no.)	Å(rank)		(atom no.)	Å(rank)		(atom no.)	Å(rank)		(atom no.)	Å(rank)		(atom no.)	Å(rank)
	A_2980__MG	1.49 (2),1.67 (6),		A_1__MG			B_3602__MG			A_3064__MG	1.84 (2),2.35 (6),		A_3078__MG
	21330_3orb_A_2985			21220_3v27_A_3340			21321_3ofq_A_3015			21330_1egk_A_25			21431_4nw0_A_3102
	Mg2+(1)	MgNet(7)		Mg2+(1)	MgNet(7)		Mg2+(1)	MgNet(7)		Mg2+(1)	MgNet(3)		Mg2+(1)	MgNet(7)
	(atom no.)	Å(rank)		(atom no.)	Å(rank)		(atom no.)	Å(rank)		(atom no.)	Å(rank)		(atom no.)	Å(rank)
	A_2985__MG	2.65 (6),		A_3340__MG			A_3015__MG	1.29 (7),		A_25__MG	0.26 (1),2.12 (2),		A_3102__MG	2.49 (5),
	21330_3v25_A_3384			21220_4dhb_A_1814			21321_3v27_A_3518			21330_2aw4_B_2922			21440_2i2v_B_2930
	Mg2+(1)	MgNet(7)		Mg2+(1)	MgNet(7)		Mg2+(1)	MgNet(7)		Mg2+(1)	MgNet(7)		Mg2+(1)	MgNet(7)
	(atom no.)	Å(rank)		(atom no.)	Å(rank)		(atom no.)	Å(rank)		(atom no.)	Å(rank)		(atom no.)	Å(rank)
	A_3384__MG			A_1814__MG	1.29 (3),		A_3518__MG			B_2922__MG	2.42 (4),2.13 (5),		B_2930__MG
	21330_4bpp_A_5025			21220_4gd1_A_1602			21321_3v2d_A_3664			21330_3i1s_A_1540			21440_2qal_A_2129
	Mg2+(1)	MgNet(7)		Mg2+(1)	MgNet(7)		Mg2+(1)	MgNet(7)		Mg2+(1)	MgNet(7)		Mg2+(1)	MgNet(7)
	(atom no.)	Å(rank)		(atom no.)	Å(rank)		(atom no.)	Å(rank)		(atom no.)	Å(rank)		(atom no.)	Å(rank)
	A_5025__MG			A_1602__MG			A_3664__MG			A_1540__MG	1.65 (2),1.08 (3),		A_2129__MG
	21422_4dr7_A_1872			21220_4tzx_X_102			21321_4dv1_A_1822			21330_3i20_A_3034			21440_4dhc_A_3581
	Mg2+(1)	MgNet(5)		Mg2+(1)	MgNet(6)		Mg2+(1)	MgNet(7)		Mg2+(1)	MgNet(7)		Mg2+(1)	MgNet(7)
	(atom no.)	Å(rank)		(atom no.)	Å(rank)		(atom no.)	Å(rank)		(atom no.)	Å(rank)		(atom no.)	Å(rank)
	A_1872__MG			X_102__MG	0.93 (3),2.81 (4),		A_1822__MG			A_3034__MG			A_3581__MG	1.32 (5),
	21422_4gau_A_3092			21312_4ji6_A_1916			21321_4gd2_A_1630			21330_3v27_A_3355			21440_4gd1_A_1616
	Mg2+(1)	MgNet(7)		Mg2+(1)	MgNet(7)		Mg2+(1)	MgNet(7)		Mg2+(1)	MgNet(7)		Mg2+(1)	MgNet(7)
	(atom no.)	Å(rank)		(atom no.)	Å(rank)		(atom no.)	Å(rank)		(atom no.)	Å(rank)		(atom no.)	Å(rank)
	A_3092__MG	1.04 (7),		A_1916__MG			A_1630__MG	1.95 (4),		A_3355__MG	0.99 (3),1.82 (5),		A_1616__MG	2.35 (1),0.58 (2),
	21431_3v27_A_3597			21321_3cxc_0_8076			21330_1yj9_0_8071			21330_4dha_A_3726			21440_4tp6_A_1612
	Mg2+(1)	MgNet(7)		Mg2+(1)	MgNet(7)		Mg2+(1)	MgNet(7)		Mg2+(1)	MgNet(7)		Mg2+(1)	MgNet(7)
	(atom no.)	Å(rank)		(atom no.)	Å(rank)		(atom no.)	Å(rank)		(atom no.)	Å(rank)		(atom no.)	Å(rank)
	A_3597__MG	0.86 (7),		0_8076__MG	1.14 (2),2.93 (7),		0_8071__MG	1.33 (1),2.20 (2),		A_3726__MG	1.83 (4),2.24 (7),		A_1612__MG	2.73 (3),1.53 (5),1.98 (7),
	21431_4bpp_A_5001			21330_2qbh_A_1599			21330_2nz4_P_9005			21330_4gau_A_3129			21532_3oat_A_2996
	Mg2+(1)	MgNet(7)		Mg2+(1)	MgNet(7)		Mg2+(1)	MgNet(7)		Mg2+(1)	MgNet(7)		Mg2+(1)	MgNet(7)
	(atom no.)	Å(rank)		(atom no.)	Å(rank)		(atom no.)	Å(rank)		(atom no.)	Å(rank)		(atom no.)	Å(rank)
	A_5001__MG			A_1599__MG			P_9005__MG	1.72 (5),2.40 (6),		A_3129__MG			A_2996__MG
	21440_3i1p_A_2919			21330_4pec_A_3016			21330_2qbd_A_2044			21330_4tpb_A_3070			21532_4ji1_A_1784
	Mg2+(1)	MgNet(7)		Mg2+(1)	MgNet(7)		Mg2+(1)	MgNet(7)		Mg2+(1)	MgNet(7)		Mg2+(1)	MgNet(7)
	(atom no.)	Å(rank)		(atom no.)	Å(rank)		(atom no.)	Å(rank)		(atom no.)	Å(rank)		(atom no.)	Å(rank)
	A_2919__MG			A_3016__MG	2.16 (5),		A_2044__MG			A_3070__MG	1.27 (4),2.54 (5),2.46 (6),		A_1784__MG	2.15 (4),0.74 (5),
	21440_4tp2_A_1605			21330_4qcp_A_3264			21330_2qou_A_1545			21330_4tpb_A_3094			21541_3i1n_A_2941
	Mg2+(1)	MgNet(7)		Mg2+(1)	MgNet(7)		Mg2+(1)	MgNet(7)		Mg2+(1)	MgNet(7)		Mg2+(1)	MgNet(7)
	(atom no.)	Å(rank)		(atom no.)	Å(rank)		(atom no.)	Å(rank)		(atom no.)	Å(rank)		(atom no.)	Å(rank)
	A_1605__MG	2.86 (1),1.15 (2),		A_3264__MG	2.77 (2),1.86 (4),1.58 (7),		A_1545__MG	2.75 (7),		A_3094__MG	1.76 (6),		A_2941__MG	1.06 (3),
	21523_4too_A_3064			21330_4tp8_A_1632			21330_2qou_A_1574			21431_3i1r_A_2941			22000_1vs5_A_1567
	Mg2+(1)	MgNet(7)		Mg2+(1)	MgNet(7)		Mg2+(1)	MgNet(7)		Mg2+(1)	MgNet(7)		Mg2+(1)	MgNet(7)
	(atom no.)	Å(rank)		(atom no.)	Å(rank)		(atom no.)	Å(rank)		(atom no.)	Å(rank)		(atom no.)	Å(rank)
	A_3064__MG	1.74 (6),		A_1632__MG	0.75 (2),2.72 (3),		A_1574__MG			A_2941__MG	2.70 (4),2.13 (6),		A_1567__MG
	21541_4qcr_A_3680			21330_4tpa_A_1612			21330_2z4k_A_1565			21431_4bpo_A_5025			22000_2g5k_B_302
	Mg2+(1)	MgNet(7)		Mg2+(1)	MgNet(7)		Mg2+(1)	MgNet(7)		Mg2+(1)	MgNet(7)		Mg2+(1)	MgNet(3)
	(atom no.)	Å(rank)		(atom no.)	Å(rank)		(atom no.)	Å(rank)		(atom no.)	Å(rank)		(atom no.)	Å(rank)
	A_3680__MG	1.79 (4),1.88 (6),		A_1612__MG	1.41 (4),1.43 (5),		A_1565__MG	1.71 (2),2.99 (7),		A_5025__MG			B_302__MG
	21541_4too_A_3061			21431_1fuf_A_97			21330_3ofz_A_3034			21431_4nvx_A_3294			22000_2qbi_B_3004
	Mg2+(1)	MgNet(7)		Mg2+(1)	MgNet(5)		Mg2+(1)	MgNet(7)		Mg2+(1)	MgNet(7)		Mg2+(1)	MgNet(7)
	(atom no.)	Å(rank)		(atom no.)	Å(rank)		(atom no.)	Å(rank)		(atom no.)	Å(rank)		(atom no.)	Å(rank)
	A_3061__MG			A_97__MG	0.25 (1),		A_3034__MG	2.85 (4),2.24 (5),2.11 (6),		A_3294__MG	2.45 (4),		B_3004__MG
	21550_3ccr_0_8028			21431_2qp1_B_2957			21330_3v27_A_3647			21440_3v26_A_1711			22000_3ofq_A_2937
	Mg2+(1)	MgNet(7)		Mg2+(1)	MgNet(7)		Mg2+(1)	MgNet(7)		Mg2+(1)	MgNet(7)		Mg2+(1)	MgNet(7)
	(atom no.)	Å(rank)		(atom no.)	Å(rank)		(atom no.)	Å(rank)		(atom no.)	Å(rank)		(atom no.)	Å(rank)
	0_8028__MG	2.00 (3),1.99 (4),		B_2957__MG	2.65 (5),		A_3647__MG			A_1711__MG	2.90 (5),		A_2937__MG
	21550_4gas_A_1612			21431_4tpb_A_3061			21330_3v27_B_220			21440_4bpe_A_5009			22000_3og0_A_2906
	Mg2+(1)	MgNet(7)		Mg2+(1)	MgNet(7)		Mg2+(1)	MgNet(7)		Mg2+(1)	MgNet(7)		Mg2+(1)	MgNet(7)
	(atom no.)	Å(rank)		(atom no.)	Å(rank)		(atom no.)	Å(rank)		(atom no.)	Å(rank)		(atom no.)	Å(rank)
	A_1612__MG	2.91 (3),1.80 (4),1.26 (6),		A_3061__MG			B_220__MG			A_5009__MG	0.90 (2),		A_2906__MG
	22000_3ofp_A_1			21440_2qbg_B_2923			21330_3v2f_A_3603			21440_4dha_A_3710			22000_3v23_A_3453
	Mg2+(1)	MgNet(7)		Mg2+(1)	MgNet(7)		Mg2+(1)	MgNet(7)		Mg2+(1)	MgNet(7)		Mg2+(1)	MgNet(7)
	(atom no.)	Å(rank)		(atom no.)	Å(rank)		(atom no.)	Å(rank)		(atom no.)	Å(rank)		(atom no.)	Å(rank)
	A_1__MG	1.42 (6),		B_2923__MG	0.98 (3),2.56 (5),		A_3603__MG			A_3710__MG	2.71 (5),		A_3453__MG
	22000_4dr5_A_1626			21440_4gd2_A_1623			21330_4a1a_0_345			21440_4dv3_A_1835			22000_3v29_A_3452
	Mg2+(1)	MgNet(7)		Mg2+(1)	MgNet(7)		Mg2+(1)	MgNet(7)		Mg2+(1)	MgNet(7)		Mg2+(1)	MgNet(7)
	(atom no.)	Å(rank)		(atom no.)	Å(rank)		(atom no.)	Å(rank)		(atom no.)	Å(rank)		(atom no.)	Å(rank)
	A_1626__MG	2.63 (6),1.38 (7),		A_1623__MG			0_345__MG	2.95 (2),1.36 (3),1.66 (6),		A_1835__MG	2.21 (4),		A_3452__MG
	22000_4dr5_A_1680			21440_4nvv_A_3420			21330_4bpo_A_5001			21541_4bpe_A_5042			22000_3v2d_6_102
	Mg2+(1)	MgNet(7)		Mg2+(1)	MgNet(7)		Mg2+(1)	MgNet(7)		Mg2+(1)	MgNet(7)		Mg2+(1)	MgNet(7)
	(atom no.)	Å(rank)		(atom no.)	Å(rank)		(atom no.)	Å(rank)		(atom no.)	Å(rank)		(atom no.)	Å(rank)
	A_1680__MG			A_3420__MG	2.79 (1),1.99 (4),		A_5001__MG	0.91 (1),		A_5042__MG	2.26 (3),1.66 (4),2.49 (5),		6_102__MG
	22000_4dv7_A_1842			21440_4too_A_3094			21330_4dr2_A_1631			21550_2avy_A_1548			22000_4bpo_A_5048
	Mg2+(1)	MgNet(7)		Mg2+(1)	MgNet(7)		Mg2+(1)	MgNet(7)		Mg2+(1)	MgNet(7)		Mg2+(1)	MgNet(7)
	(atom no.)	Å(rank)		(atom no.)	Å(rank)		(atom no.)	Å(rank)		(atom no.)	Å(rank)		(atom no.)	Å(rank)
	A_1842__MG	1.21 (6),		A_3094__MG	1.90 (4),1.53 (7),		A_1631__MG	2.18 (3),		A_1548__MG	1.07 (5),2.36 (7),		A_5048__MG	2.02 (6),
	22000_4peb_A_3073			21532_3i1r_A_2920			21330_4oji_A_101			21550_3df1_A_2199			22000_4dr6_A_1845
	Mg2+(1)	MgNet(7)		Mg2+(1)	MgNet(7)		Mg2+(1)	MgNet(7)		Mg2+(1)	MgNet(7)		Mg2+(1)	MgNet(7)
	(atom no.)	Å(rank)		(atom no.)	Å(rank)		(atom no.)	Å(rank)		(atom no.)	Å(rank)		(atom no.)	Å(rank)
	A_3073__MG	1.82 (1),		A_2920__MG			A_101__MG	1.66 (1),1.27 (2),		A_2199__MG	2.93 (1),2.22 (4),1.17 (6),		A_1845__MG	0.93 (6),
	22000_4qcq_A_3172			21532_4dha_A_3729			21330_4tox_A_3027			21550_4dr4_A_1666			22000_4gar_A_3028
	Mg2+(1)	MgNet(7)		Mg2+(1)	MgNet(7)		Mg2+(1)	MgNet(7)		Mg2+(1)	MgNet(7)		Mg2+(1)	MgNet(7)
	(atom no.)	Å(rank)		(atom no.)	Å(rank)		(atom no.)	Å(rank)		(atom no.)	Å(rank)		(atom no.)	Å(rank)
	A_3172__MG			A_3729__MG	0.63 (7),		A_3027__MG	0.52 (6),		A_1666__MG			A_3028__MG
	22000_4tpb_A_3042			21532_4ji3_A_1663			21330_4tpf_A_3086			21550_4tp3_A_3071			22000_4gar_A_3054
	Mg2+(1)	MgNet(7)		Mg2+(1)	MgNet(7)		Mg2+(1)	MgNet(7)		Mg2+(1)	MgNet(7)		Mg2+(1)	MgNet(7)
	(atom no.)	Å(rank)		(atom no.)	Å(rank)		(atom no.)	Å(rank)		(atom no.)	Å(rank)		(atom no.)	Å(rank)
	A_3042__MG			A_1663__MG			A_3086__MG	1.48 (6),		A_3071__MG			A_3054__MG
	22101_3v27_A_3372			21550_3v24_A_1668			21413_4gas_A_1637			21660_4bpo_A_5058			22000_4nvz_A_3598
	Mg2+(1)	MgNet(7)		Mg2+(1)	MgNet(7)		Mg2+(1)	MgNet(7)		Mg2+(1)	MgNet(7)		Mg2+(1)	MgNet(7)
	(atom no.)	Å(rank)		(atom no.)	Å(rank)		(atom no.)	Å(rank)		(atom no.)	Å(rank)		(atom no.)	Å(rank)
	A_3372__MG			A_1668__MG	1.25 (7),		A_1637__MG			A_5058__MG	1.17 (3),2.17 (5),		A_3598__MG
	22101_4gaq_A_1616			21550_4dv7_A_1866			21422_4dr7_A_1792			22000_1qvg_0_8055			22101_2qbd_A_2143
	Mg2+(1)	MgNet(7)		Mg2+(1)	MgNet(7)		Mg2+(1)	MgNet(7)		Mg2+(1)	MgNet(7)		Mg2+(1)	MgNet(7)
	(atom no.)	Å(rank)		(atom no.)	Å(rank)		(atom no.)	Å(rank)		(atom no.)	Å(rank)		(atom no.)	Å(rank)
	A_1616__MG			A_1866__MG	2.82 (6),		A_1792__MG	0.49 (6),		0_8055__MG			A_2143__MG
	22101_4gar_A_3014			21550_4tov_A_3085			21431_3df1_A_2219			22000_2i2u_A_1548			22101_3ora_A_1573
	Mg2+(1)	MgNet(7)		Mg2+(1)	MgNet(7)		Mg2+(1)	MgNet(7)		Mg2+(1)	MgNet(7)		Mg2+(1)	MgNet(7)
	(atom no.)	Å(rank)		(atom no.)	Å(rank)		(atom no.)	Å(rank)		(atom no.)	Å(rank)		(atom no.)	Å(rank)
	A_3014__MG			A_3085__MG	1.48 (6),		A_2219__MG	2.77 (6),		A_1548__MG			A_1573__MG
	22110_1vs7_A_1570			22000_1vt2_A_2932			21431_4dha_A_3742			22000_2qal_A_2070			22110_1vs8_N_128
	Mg2+(1)	MgNet(7)		Mg2+(1)	MgNet(7)		Mg2+(1)	MgNet(7)		Mg2+(1)	MgNet(7)		Mg2+(1)	MgNet(7)
	(atom no.)	Å(rank)		(atom no.)	Å(rank)		(atom no.)	Å(rank)		(atom no.)	Å(rank)		(atom no.)	Å(rank)
	A_1570__MG	1.45 (6),		A_2932__MG	1.47 (6),		A_3742__MG	0.95 (4),2.06 (7),		A_2070__MG			N_128__MG
	22110_2qao_B_3337			22000_2qbg_B_2917			21431_4qcr_B_214			22000_2qoz_B_2908			22110_2awb_B_2959
	Mg2+(1)	MgNet(7)		Mg2+(1)	MgNet(7)		Mg2+(1)	MgNet(7)		Mg2+(1)	MgNet(7)		Mg2+(1)	MgNet(7)
	(atom no.)	Å(rank)		(atom no.)	Å(rank)		(atom no.)	Å(rank)		(atom no.)	Å(rank)		(atom no.)	Å(rank)
	B_3337__MG			B_2917__MG			B_214__MG	2.17 (2),1.63 (3),1.79 (5),		B_2908__MG			B_2959__MG	1.06 (6),
	22110_2qba_B_3521			22000_2qbh_A_1598			21440_2z4k_A_1549			22000_3owz_B_114			22110_3oxm_A_109
	Mg2+(1)	MgNet(7)		Mg2+(1)	MgNet(7)		Mg2+(1)	MgNet(7)		Mg2+(1)	MgNet(7)		Mg2+(1)	MgNet(7)
	(atom no.)	Å(rank)		(atom no.)	Å(rank)		(atom no.)	Å(rank)		(atom no.)	Å(rank)		(atom no.)	Å(rank)
	B_3521__MG			A_1598__MG			A_1549__MG	2.86 (3),1.35 (6),1.91 (7),		B_114__MG			A_109__MG	1.44 (5),1.56 (7),
	22110_2z4k_A_1582			22000_3og0_A_3027			21440_4ji6_A_1839			22000_3v27_A_3436			22110_4duy_A_1606
	Mg2+(1)	MgNet(7)		Mg2+(1)	MgNet(7)		Mg2+(1)	MgNet(7)		Mg2+(1)	MgNet(7)		Mg2+(1)	MgNet(7)
	(atom no.)	Å(rank)		(atom no.)	Å(rank)		(atom no.)	Å(rank)		(atom no.)	Å(rank)		(atom no.)	Å(rank)
	A_1582__MG	2.43 (5),		A_3027__MG			A_1839__MG	1.18 (6),		A_3436__MG			A_1606__MG	1.47 (2),
	22110_3df4_B_3074			22000_3v29_A_3588			21440_4qcn_A_3653			22000_3v27_A_3537			22110_4ji7_A_1638
	Mg2+(1)	MgNet(7)		Mg2+(1)	MgNet(7)		Mg2+(1)	MgNet(7)		Mg2+(1)	MgNet(7)		Mg2+(1)	MgNet(7)
	(atom no.)	Å(rank)		(atom no.)	Å(rank)		(atom no.)	Å(rank)		(atom no.)	Å(rank)		(atom no.)	Å(rank)
	B_3074__MG	1.25 (6),		A_3588__MG			A_3653__MG			A_3537__MG			A_1638__MG
	22110_3i1p_A_2916			22000_4bpn_A_5004			21514_4ji7_A_1997			22000_4dr5_A_1812			22110_4tpc_A_1601
	Mg2+(1)	MgNet(7)		Mg2+(1)	MgNet(7)		Mg2+(1)	MgNet(7)		Mg2+(1)	MgNet(7)		Mg2+(1)	MgNet(7)
	(atom no.)	Å(rank)		(atom no.)	Å(rank)		(atom no.)	Å(rank)		(atom no.)	Å(rank)		(atom no.)	Å(rank)
	A_2916__MG			A_5004__MG			A_1997__MG			A_1812__MG	2.35 (7),		A_1601__MG	0.95 (3),2.99 (6),
	22110_3ofp_A_1557			22000_4bpn_A_5053			22000_2qan_A_2295			22000_4dv4_A_1782			22211_1vs6_B_2968
	Mg2+(1)	MgNet(7)		Mg2+(1)	MgNet(7)		Mg2+(1)	MgNet(7)		Mg2+(1)	MgNet(7)		Mg2+(1)	MgNet(7)
	(atom no.)	Å(rank)		(atom no.)	Å(rank)		(atom no.)	Å(rank)		(atom no.)	Å(rank)		(atom no.)	Å(rank)
	A_1557__MG			A_5053__MG	2.47 (5),0.85 (6),		A_2295__MG			A_1782__MG			B_2968__MG
	22110_4bpn_A_5048			22000_4bpn_A_5060			22000_2qbc_B_3337			22000_4tp9_A_3058			22211_2qan_A_2161
	Mg2+(1)	MgNet(7)		Mg2+(1)	MgNet(7)		Mg2+(1)	MgNet(7)		Mg2+(1)	MgNet(7)		Mg2+(1)	MgNet(7)
	(atom no.)	Å(rank)		(atom no.)	Å(rank)		(atom no.)	Å(rank)		(atom no.)	Å(rank)		(atom no.)	Å(rank)
	A_5048__MG	1.21 (2),2.53 (4),2.72 (6),		A_5060__MG			B_3337__MG	0.82 (7),		A_3058__MG			A_2161__MG	0.87 (1),
	22110_4dhc_A_3424			22000_4ji2_A_1608			22000_3v2d_A_3470			22101_3v27_A_3484			22211_2qbb_A_2189
	Mg2+(1)	MgNet(7)		Mg2+(1)	MgNet(7)		Mg2+(1)	MgNet(7)		Mg2+(1)	MgNet(7)		Mg2+(1)	MgNet(7)
	(atom no.)	Å(rank)		(atom no.)	Å(rank)		(atom no.)	Å(rank)		(atom no.)	Å(rank)		(atom no.)	Å(rank)
	A_3424__MG			A_1608__MG	0.77 (2),		A_3470__MG			A_3484__MG			A_2189__MG
	22110_4gaq_A_1623			22000_4tpf_A_3020			22000_4dhc_B_216			22101_3v29_A_3448			22211_3ofz_A_2949
	Mg2+(1)	MgNet(7)		Mg2+(1)	MgNet(7)		Mg2+(1)	MgNet(7)		Mg2+(1)	MgNet(7)		Mg2+(1)	MgNet(7)
	(atom no.)	Å(rank)		(atom no.)	Å(rank)		(atom no.)	Å(rank)		(atom no.)	Å(rank)		(atom no.)	Å(rank)
	A_1623__MG			A_3020__MG	2.01 (4),2.27 (7),		B_216__MG			A_3448__MG			A_2949__MG	1.71 (4),2.33 (7),
	22110_4gas_A_1632			22101_3ofc_A_2949			22000_4nvv_A_3591			22101_4dv6_B_302			22211_3v25_A_3369
	Mg2+(1)	MgNet(7)		Mg2+(1)	MgNet(7)		Mg2+(1)	MgNet(7)		Mg2+(1)	MgNet(7)		Mg2+(1)	MgNet(7)
	(atom no.)	Å(rank)		(atom no.)	Å(rank)		(atom no.)	Å(rank)		(atom no.)	Å(rank)		(atom no.)	Å(rank)
	A_1632__MG	2.99 (2),0.61 (3),		A_2949__MG	2.41 (1),1.67 (3),1.62 (4),		A_3591__MG			B_302__MG			A_3369__MG
	22110_4gau_A_3132			22110_3v29_A_3391			22000_4nvv_A_3612			22101_4dv7_A_1844			22211_3v29_A_3512
	Mg2+(1)	MgNet(7)		Mg2+(1)	MgNet(7)		Mg2+(1)	MgNet(7)		Mg2+(1)	MgNet(7)		Mg2+(1)	MgNet(7)
	(atom no.)	Å(rank)		(atom no.)	Å(rank)		(atom no.)	Å(rank)		(atom no.)	Å(rank)		(atom no.)	Å(rank)
	A_3132__MG			A_3391__MG			A_3612__MG	1.58 (7),		A_1844__MG			A_3512__MG	1.07 (7),
	22110_4gau_L_201			22110_4dv1_A_1823			22000_4nvy_A_3205			22101_4qcy_A_3185			22211_4bpp_A_5015
	Mg2+(1)	MgNet(7)		Mg2+(1)	MgNet(7)		Mg2+(1)	MgNet(7)		Mg2+(1)	MgNet(7)		Mg2+(1)	MgNet(7)
	(atom no.)	Å(rank)		(atom no.)	Å(rank)		(atom no.)	Å(rank)		(atom no.)	Å(rank)		(atom no.)	Å(rank)
	L_201__MG			A_1823__MG	0.93 (6),		A_3205__MG			A_3185__MG			A_5015__MG	1.20 (4),1.74 (5),
	22211_2qov_B_2908			22110_4gar_A_3090			22000_4qcv_A_3481			22110_2i2u_A_1582			22211_4tp7_A_3016
	Mg2+(1)	MgNet(7)		Mg2+(1)	MgNet(7)		Mg2+(1)	MgNet(7)		Mg2+(1)	MgNet(7)		Mg2+(1)	MgNet(7)
	(atom no.)	Å(rank)		(atom no.)	Å(rank)		(atom no.)	Å(rank)		(atom no.)	Å(rank)		(atom no.)	Å(rank)
	B_2908__MG			A_3090__MG	2.35 (1),1.84 (3),		A_3481__MG	2.60 (5),2.48 (6),1.68 (7),		A_1582__MG	1.00 (4),		A_3016__MG
	22211_3v29_A_3388			22110_4gau_A_3087			22000_4tpb_A_3136			22110_2qb9_A_2007			22220_1vs8_B_2907
	Mg2+(1)	MgNet(7)		Mg2+(1)	MgNet(7)		Mg2+(1)	MgNet(7)		Mg2+(1)	MgNet(7)		Mg2+(1)	MgNet(7)
	(atom no.)	Å(rank)		(atom no.)	Å(rank)		(atom no.)	Å(rank)		(atom no.)	Å(rank)		(atom no.)	Å(rank)
	A_3388__MG			A_3087__MG	2.88 (7),		A_3136__MG	0.41 (6),		A_2007__MG	1.65 (2),2.09 (3),2.00 (5),		B_2907__MG	1.29 (2),
	22220_2qp0_A_1595			22110_4ji1_A_1766			22101_3og0_A_2962			22110_2qbh_A_1566			22220_2qan_A_2016
	Mg2+(1)	MgNet(7)		Mg2+(1)	MgNet(7)		Mg2+(1)	MgNet(7)		Mg2+(1)	MgNet(7)		Mg2+(1)	MgNet(7)
	(atom no.)	Å(rank)		(atom no.)	Å(rank)		(atom no.)	Å(rank)		(atom no.)	Å(rank)		(atom no.)	Å(rank)
	A_1595__MG	2.61 (1),1.28 (2),2.28 (3),2.50 (4),		A_1766__MG			A_2962__MG	2.61 (3),		A_1566__MG			A_2016__MG	1.66 (6),2.07 (7),
	22220_2qp1_B_2917			22202_4bpo_A_5003			22101_4a1e_0_8			22110_3v2d_A_3694			22220_2qov_B_2946
	Mg2+(1)	MgNet(7)		Mg2+(1)	MgNet(7)		Mg2+(1)	MgNet(5)		Mg2+(1)	MgNet(7)		Mg2+(1)	MgNet(7)
	(atom no.)	Å(rank)		(atom no.)	Å(rank)		(atom no.)	Å(rank)		(atom no.)	Å(rank)		(atom no.)	Å(rank)
	B_2917__MG	2.74 (3),		A_5003__MG	2.15 (6),0.46 (7),		0_8__MG	0.43 (2),2.46 (3),		A_3694__MG			B_2946__MG	2.15 (5),2.59 (6),1.25 (7),
	22220_3i1t_A_2963			22211_4bpo_A_5002			22101_4dv0_A_1818			22110_3v2e_A_1768			22220_3v23_A_3369
	Mg2+(1)	MgNet(7)		Mg2+(1)	MgNet(7)		Mg2+(1)	MgNet(7)		Mg2+(1)	MgNet(7)		Mg2+(1)	MgNet(7)
	(atom no.)	Å(rank)		(atom no.)	Å(rank)		(atom no.)	Å(rank)		(atom no.)	Å(rank)		(atom no.)	Å(rank)
	A_2963__MG			A_5002__MG	1.06 (5),2.26 (7),		A_1818__MG			A_1768__MG	2.08 (5),2.97 (7),		A_3369__MG	1.70 (7),
	22220_3ofq_A_2918			22220_1yjn_0_8100			22110_3df3_A_2084			22110_4dhc_A_3598			22220_3v25_A_3303
	Mg2+(1)	MgNet(7)		Mg2+(1)	MgNet(7)		Mg2+(1)	MgNet(7)		Mg2+(1)	MgNet(7)		Mg2+(1)	MgNet(7)
	(atom no.)	Å(rank)		(atom no.)	Å(rank)		(atom no.)	Å(rank)		(atom no.)	Å(rank)		(atom no.)	Å(rank)
	A_2918__MG			0_8100__MG	1.86 (7),		A_2084__MG	0.50 (3),2.88 (5),		A_3598__MG			A_3303__MG
	22220_3v25_A_3269			22220_2i2p_A_1598			22110_3df4_B_3262			22110_4tp7_A_3134			22220_4ji1_A_1780
	Mg2+(1)	MgNet(7)		Mg2+(1)	MgNet(7)		Mg2+(1)	MgNet(7)		Mg2+(1)	MgNet(7)		Mg2+(1)	MgNet(7)
	(atom no.)	Å(rank)		(atom no.)	Å(rank)		(atom no.)	Å(rank)		(atom no.)	Å(rank)		(atom no.)	Å(rank)
	A_3269__MG	1.45 (4),2.83 (5),2.67 (6),1.81 (7),		A_1598__MG			B_3262__MG	0.86 (4),		A_3134__MG	2.32 (2),2.65 (6),		A_1780__MG	2.82 (7),
	22220_4bpe_A_5057			22220_3i1r_A_3038			22110_3i1r_A_2951			22110_4tp8_A_1602			22220_4ji5_A_1702
	Mg2+(1)	MgNet(7)		Mg2+(1)	MgNet(7)		Mg2+(1)	MgNet(7)		Mg2+(1)	MgNet(7)		Mg2+(1)	MgNet(7)
	(atom no.)	Å(rank)		(atom no.)	Å(rank)		(atom no.)	Å(rank)		(atom no.)	Å(rank)		(atom no.)	Å(rank)
	A_5057__MG			A_3038__MG	1.31 (3),1.69 (7),		A_2951__MG	1.83 (6),		A_1602__MG			A_1702__MG	0.90 (5),
	22220_4bpn_A_5062			22220_3i1t_A_3033			22110_3td0_A_2000			22110_4tpf_A_3125			22220_4m4o_B_103
	Mg2+(1)	MgNet(7)		Mg2+(1)	MgNet(7)		Mg2+(1)	MgNet(4)		Mg2+(1)	MgNet(7)		Mg2+(1)	MgNet(5)
	(atom no.)	Å(rank)		(atom no.)	Å(rank)		(atom no.)	Å(rank)		(atom no.)	Å(rank)		(atom no.)	Å(rank)
	A_5062__MG	0.79 (2),2.30 (3),		A_3033__MG			A_2000__MG			A_3125__MG			B_103__MG	0.63 (1),
	22220_4duy_A_1824			22220_3i1t_A_3034			22110_3v27_A_3385			22202_4tp2_A_1627			22321_3i8g_A_1
	Mg2+(1)	MgNet(7)		Mg2+(1)	MgNet(7)		Mg2+(1)	MgNet(7)		Mg2+(1)	MgNet(7)		Mg2+(1)	MgNet(7)
	(atom no.)	Å(rank)		(atom no.)	Å(rank)		(atom no.)	Å(rank)		(atom no.)	Å(rank)		(atom no.)	Å(rank)
	A_1824__MG	2.81 (5),2.14 (6),		A_3034__MG			A_3385__MG	1.78 (7),		A_1627__MG			A_1__MG	1.22 (5),
	22220_4gar_A_3091			22220_3oar_A_1549			22110_4bpp_A_5048			22211_2a43_A_207			22321_3ofq_A_2966
	Mg2+(1)	MgNet(7)		Mg2+(1)	MgNet(7)		Mg2+(1)	MgNet(7)		Mg2+(1)	MgNet(3)		Mg2+(1)	MgNet(7)
	(atom no.)	Å(rank)		(atom no.)	Å(rank)		(atom no.)	Å(rank)		(atom no.)	Å(rank)		(atom no.)	Å(rank)
	A_3091__MG	1.64 (7),		A_1549__MG	1.45 (4),1.09 (5),		A_5048__MG			A_207__MG			A_2966__MG
	22220_4gas_A_1614			22220_4duz_A_1820			22110_4dv2_A_1818			22211_3i1p_A_2933			22321_4dv3_A_1850
	Mg2+(1)	MgNet(7)		Mg2+(1)	MgNet(7)		Mg2+(1)	MgNet(7)		Mg2+(1)	MgNet(7)		Mg2+(1)	MgNet(7)
	(atom no.)	Å(rank)		(atom no.)	Å(rank)		(atom no.)	Å(rank)		(atom no.)	Å(rank)		(atom no.)	Å(rank)
	A_1614__MG	2.03 (2),1.95 (3),		A_1820__MG			A_1818__MG	1.31 (5),		A_2933__MG			A_1850__MG
	22220_4ji6_A_1887			22220_4dv1_A_1747			22110_4ji1_A_1751			22211_3ofq_A_2989			22321_4qcv_A_3458
	Mg2+(1)	MgNet(7)		Mg2+(1)	MgNet(7)		Mg2+(1)	MgNet(7)		Mg2+(1)	MgNet(7)		Mg2+(1)	MgNet(7)
	(atom no.)	Å(rank)		(atom no.)	Å(rank)		(atom no.)	Å(rank)		(atom no.)	Å(rank)		(atom no.)	Å(rank)
	A_1887__MG	0.56 (7),		A_1747__MG	2.66 (3),		A_1751__MG	0.89 (6),		A_2989__MG			A_3458__MG
	22220_4pec_A_3025			22220_4gar_A_3083			22110_4qcn_A_3580			22211_3v29_A_3410			22330_3ofc_A_3037
	Mg2+(1)	MgNet(7)		Mg2+(1)	MgNet(7)		Mg2+(1)	MgNet(7)		Mg2+(1)	MgNet(7)		Mg2+(1)	MgNet(7)
	(atom no.)	Å(rank)		(atom no.)	Å(rank)		(atom no.)	Å(rank)		(atom no.)	Å(rank)		(atom no.)	Å(rank)
	A_3025__MG	2.22 (3),0.71 (4),		A_3083__MG			A_3580__MG			A_3410__MG			A_3037__MG	2.79 (4),
	22220_4tpb_A_3115			22220_4ji6_A_1832			22110_4tp2_A_1636			22211_4qcq_A_3130			22330_3ofy_A_1549
	Mg2+(1)	MgNet(7)		Mg2+(1)	MgNet(7)		Mg2+(1)	MgNet(7)		Mg2+(1)	MgNet(7)		Mg2+(1)	MgNet(7)
	(atom no.)	Å(rank)		(atom no.)	Å(rank)		(atom no.)	Å(rank)		(atom no.)	Å(rank)		(atom no.)	Å(rank)
	A_3115__MG	1.27 (1),2.05 (5),2.22 (7),		A_1832__MG			A_1636__MG	1.24 (4),		A_3130__MG	0.74 (2),		A_1549__MG
	22312_4tpb_A_3027			22220_4nvx_A_3321			22211_3df1_A_2143			22220_1yls_B_242			22330_3q3z_A_83
	Mg2+(1)	MgNet(7)		Mg2+(1)	MgNet(7)		Mg2+(1)	MgNet(7)		Mg2+(1)	MgNet(7)		Mg2+(1)	MgNet(7)
	(atom no.)	Å(rank)		(atom no.)	Å(rank)		(atom no.)	Å(rank)		(atom no.)	Å(rank)		(atom no.)	Å(rank)
	A_3027__MG			A_3321__MG	2.01 (5),2.21 (7),		A_2143__MG	2.35 (7),		B_242__MG	0.43 (2),		A_83__MG	1.54 (1),1.37 (4),
	22321_3i20_A_2920			22220_4too_A_3062			22211_3i1r_A_2960			22220_3ofx_A_1			22330_4dr5_A_1840
	Mg2+(1)	MgNet(7)		Mg2+(1)	MgNet(7)		Mg2+(1)	MgNet(7)		Mg2+(1)	MgNet(7)		Mg2+(1)	MgNet(7)
	(atom no.)	Å(rank)		(atom no.)	Å(rank)		(atom no.)	Å(rank)		(atom no.)	Å(rank)		(atom no.)	Å(rank)
	A_2920__MG	2.74 (2),0.76 (3),2.60 (6),		A_3062__MG	0.84 (6),2.15 (7),		A_2960__MG	1.69 (6),		A_1__MG			A_1840__MG	1.61 (6),
	22321_3i20_A_2960			22220_4tou_A_1602			22211_3v27_A_3326			22220_3v23_A_3542			22330_4dr6_A_1660
	Mg2+(1)	MgNet(7)		Mg2+(1)	MgNet(7)		Mg2+(1)	MgNet(7)		Mg2+(1)	MgNet(7)		Mg2+(1)	MgNet(7)
	(atom no.)	Å(rank)		(atom no.)	Å(rank)		(atom no.)	Å(rank)		(atom no.)	Å(rank)		(atom no.)	Å(rank)
	A_2960__MG	2.41 (7),		A_1602__MG	2.36 (3),		A_3326__MG	1.53 (3),		A_3542__MG			A_1660__MG	1.87 (3),1.88 (5),
	22321_3i22_A_2988			22220_4tp7_A_3125			22211_4dv5_A_1845			22220_3v2d_A_3323			22330_4qd1_A_3517
	Mg2+(1)	MgNet(7)		Mg2+(1)	MgNet(7)		Mg2+(1)	MgNet(7)		Mg2+(1)	MgNet(7)		Mg2+(1)	MgNet(7)
	(atom no.)	Å(rank)		(atom no.)	Å(rank)		(atom no.)	Å(rank)		(atom no.)	Å(rank)		(atom no.)	Å(rank)
	A_2988__MG			A_3125__MG	1.12 (7),		A_1845__MG			A_3323__MG	2.28 (2),1.15 (6),		A_3517__MG
	22321_4bpp_A_5019			22312_4peb_A_3028			22220_1vs6_B_2937			22220_4bpp_A_5057			22422_4dha_A_3658
	Mg2+(1)	MgNet(7)		Mg2+(1)	MgNet(7)		Mg2+(1)	MgNet(7)		Mg2+(1)	MgNet(7)		Mg2+(1)	MgNet(7)
	(atom no.)	Å(rank)		(atom no.)	Å(rank)		(atom no.)	Å(rank)		(atom no.)	Å(rank)		(atom no.)	Å(rank)
	A_5019__MG			A_3028__MG			B_2937__MG			A_5057__MG			A_3658__MG	0.60 (7),
	22330_2aw7_A_1546			22321_3df3_A_2121			22220_2z4n_B_2963			22220_4dha_A_3665			22431_3i22_A_2905
	Mg2+(1)	MgNet(7)		Mg2+(1)	MgNet(7)		Mg2+(1)	MgNet(7)		Mg2+(1)	MgNet(7)		Mg2+(1)	MgNet(7)
	(atom no.)	Å(rank)		(atom no.)	Å(rank)		(atom no.)	Å(rank)		(atom no.)	Å(rank)		(atom no.)	Å(rank)
	A_1546__MG	1.94 (2),2.83 (3),2.12 (4),2.32 (5),		A_2121__MG			B_2963__MG	0.42 (4),		A_3665__MG			A_2905__MG	1.73 (7),
	22330_2i2p_X_57			22321_3oas_A_2967			22220_3ox0_B_124			22220_4dv7_A_1865			22431_4gar_A_3080
	Mg2+(1)	MgNet(7)		Mg2+(1)	MgNet(7)		Mg2+(1)	MgNet(7)		Mg2+(1)	MgNet(7)		Mg2+(1)	MgNet(7)
	(atom no.)	Å(rank)		(atom no.)	Å(rank)		(atom no.)	Å(rank)		(atom no.)	Å(rank)		(atom no.)	Å(rank)
	X_57__MG			A_2967__MG	1.08 (2),2.10 (5),		B_124__MG	0.98 (1),		A_1865__MG	1.40 (7),		A_3080__MG	0.83 (6),
	22330_3df4_B_3337			22321_4gaq_A_1615			22220_3p49_A_738			22220_4dv7_A_1870			22440_2i2t_B_3016
	Mg2+(1)	MgNet(7)		Mg2+(1)	MgNet(7)		Mg2+(1)	MgNet(7)		Mg2+(1)	MgNet(7)		Mg2+(1)	MgNet(7)
	(atom no.)	Å(rank)		(atom no.)	Å(rank)		(atom no.)	Å(rank)		(atom no.)	Å(rank)		(atom no.)	Å(rank)
	B_3337__MG	0.27 (1),		A_1615__MG			A_738__MG	2.40 (4),		A_1870__MG			B_3016__MG	2.96 (5),
	22330_3ora_A_1537			22321_4gar_A_3046			22220_3v26_A_1723			22220_4qcu_A_3163			22440_2qou_A_1548
	Mg2+(1)	MgNet(7)		Mg2+(1)	MgNet(7)		Mg2+(1)	MgNet(7)		Mg2+(1)	MgNet(7)		Mg2+(1)	MgNet(7)
	(atom no.)	Å(rank)		(atom no.)	Å(rank)		(atom no.)	Å(rank)		(atom no.)	Å(rank)		(atom no.)	Å(rank)
	A_1537__MG	1.55 (4),1.53 (5),		A_3046__MG	2.90 (4),0.88 (5),		A_1723__MG			A_3163__MG			A_1548__MG	1.41 (4),1.77 (6),
	22330_4qcr_A_3718			22321_4nw1_A_3335			22220_3v29_A_3462			22220_4too_A_3016			22440_3i21_A_1553
	Mg2+(1)	MgNet(7)		Mg2+(1)	MgNet(7)		Mg2+(1)	MgNet(7)		Mg2+(1)	MgNet(7)		Mg2+(1)	MgNet(7)
	(atom no.)	Å(rank)		(atom no.)	Å(rank)		(atom no.)	Å(rank)		(atom no.)	Å(rank)		(atom no.)	Å(rank)
	A_3718__MG			A_3335__MG			A_3462__MG	1.73 (3),1.94 (6),		A_3016__MG	1.41 (4),		A_1553__MG
	22330_4ton_A_1608			22321_4qct_A_3564			22220_4dha_A_3738			22220_4tp7_A_3083			22440_3ofc_A_2905
	Mg2+(1)	MgNet(7)		Mg2+(1)	MgNet(7)		Mg2+(1)	MgNet(7)		Mg2+(1)	MgNet(7)		Mg2+(1)	MgNet(7)
	(atom no.)	Å(rank)		(atom no.)	Å(rank)		(atom no.)	Å(rank)		(atom no.)	Å(rank)		(atom no.)	Å(rank)
	A_1608__MG			A_3564__MG			A_3738__MG			A_3083__MG			A_2905__MG
	22330_4tp2_A_1606			22321_4too_A_3130			22220_4dr5_A_1834			22321_3i1r_A_2936			22440_3v27_A_3527
	Mg2+(1)	MgNet(7)		Mg2+(1)	MgNet(7)		Mg2+(1)	MgNet(7)		Mg2+(1)	MgNet(7)		Mg2+(1)	MgNet(7)
	(atom no.)	Å(rank)		(atom no.)	Å(rank)		(atom no.)	Å(rank)		(atom no.)	Å(rank)		(atom no.)	Å(rank)
	A_1606__MG	2.78 (2),1.26 (3),2.59 (6),		A_3130__MG	2.69 (6),		A_1834__MG			A_2936__MG			A_3527__MG
	22422_4pec_A_3026			22330_1nuj_B_419			22220_4ji6_A_1932			22330_1n78_C_700			22550_3v29_A_3386
	Mg2+(1)	MgNet(7)		Mg2+(1)	MgNet(7)		Mg2+(1)	MgNet(7)		Mg2+(1)	MgNet(7)		Mg2+(1)	MgNet(7)
	(atom no.)	Å(rank)		(atom no.)	Å(rank)		(atom no.)	Å(rank)		(atom no.)	Å(rank)		(atom no.)	Å(rank)
	A_3026__MG			B_419__MG	1.80 (3),2.58 (7),		A_1932__MG			C_700__MG	1.13 (1),2.21 (2),		A_3386__MG	1.92 (6),
	22431_1feu_B_311			22330_1yls_B_245			22220_4qct_A_3519			22330_2i2p_A_1597			23000_2avy_A_1588
	Mg2+(1)	MgNet(7)		Mg2+(1)	MgNet(7)		Mg2+(1)	MgNet(7)		Mg2+(1)	MgNet(7)		Mg2+(1)	MgNet(7)
	(atom no.)	Å(rank)		(atom no.)	Å(rank)		(atom no.)	Å(rank)		(atom no.)	Å(rank)		(atom no.)	Å(rank)
	B_311__MG	1.45 (1),1.49 (4),		B_245__MG			A_3519__MG	1.70 (4),		A_1597__MG	1.87 (6),		A_1588__MG
	22431_3ofd_A_2977			22330_2nz4_Q_9007			22321_1vq5_0_8108			22330_3cxc_0_8071			23000_2qoz_B_2921
	Mg2+(1)	MgNet(7)		Mg2+(1)	MgNet(7)		Mg2+(1)	MgNet(7)		Mg2+(1)	MgNet(7)		Mg2+(1)	MgNet(7)
	(atom no.)	Å(rank)		(atom no.)	Å(rank)		(atom no.)	Å(rank)		(atom no.)	Å(rank)		(atom no.)	Å(rank)
	A_2977__MG	1.54 (2),1.80 (7),		Q_9007__MG	1.68 (7),		0_8108__MG	0.52 (4),		0_8071__MG			B_2921__MG
	22431_4tom_A_3047			22330_3ofd_A_3002			22321_4qcx_A_3377			22330_3i1p_A_2978			23000_3i22_C_273
	Mg2+(1)	MgNet(7)		Mg2+(1)	MgNet(7)		Mg2+(1)	MgNet(7)		Mg2+(1)	MgNet(7)		Mg2+(1)	MgNet(7)
	(atom no.)	Å(rank)		(atom no.)	Å(rank)		(atom no.)	Å(rank)		(atom no.)	Å(rank)		(atom no.)	Å(rank)
	A_3047__MG	0.46 (2),		A_3002__MG			A_3377__MG			A_2978__MG			C_273__MG
	22440_3v2d_A_3670			22330_3r8t_A_2995			22321_4tpb_A_3082			22330_3ofr_A_2921			23000_3v27_A_3551
	Mg2+(1)	MgNet(7)		Mg2+(1)	MgNet(7)		Mg2+(1)	MgNet(7)		Mg2+(1)	MgNet(7)		Mg2+(1)	MgNet(7)
	(atom no.)	Å(rank)		(atom no.)	Å(rank)		(atom no.)	Å(rank)		(atom no.)	Å(rank)		(atom no.)	Å(rank)
	A_3670__MG			A_2995__MG			A_3082__MG	1.75 (5),		A_2921__MG	1.10 (1),2.79 (5),2.69 (6),		A_3551__MG
	22440_4a1a_0_325			22330_4bpn_A_5018			22330_2qox_B_2930			22330_4a1c_0_63			23000_4bpe_A_5053
	Mg2+(1)	MgNet(7)		Mg2+(1)	MgNet(7)		Mg2+(1)	MgNet(7)		Mg2+(1)	MgNet(7)		Mg2+(1)	MgNet(7)
	(atom no.)	Å(rank)		(atom no.)	Å(rank)		(atom no.)	Å(rank)		(atom no.)	Å(rank)		(atom no.)	Å(rank)
	0_325__MG	2.27 (3),1.10 (4),		A_5018__MG	1.80 (4),		B_2930__MG	2.05 (7),		0_63__MG	1.82 (2),1.53 (3),1.97 (5),		A_5053__MG	2.02 (7),
	22440_4tp8_A_1604			22330_4tp1_A_3133			22330_2z4n_B_2960			22431_3v23_A_3511			23000_4dr1_A_1654
	Mg2+(1)	MgNet(7)		Mg2+(1)	MgNet(7)		Mg2+(1)	MgNet(7)		Mg2+(1)	MgNet(7)		Mg2+(1)	MgNet(7)
	(atom no.)	Å(rank)		(atom no.)	Å(rank)		(atom no.)	Å(rank)		(atom no.)	Å(rank)		(atom no.)	Å(rank)
	A_1604__MG	0.89 (2),2.83 (4),2.37 (7),		A_3133__MG			B_2960__MG			A_3511__MG			A_1654__MG	1.76 (5),
	22523_4tp4_A_1641			22422_4gar_A_3094			22330_3df1_A_2031			22431_4pec_A_3017			23000_4gar_A_3074
	Mg2+(1)	MgNet(7)		Mg2+(1)	MgNet(7)		Mg2+(1)	MgNet(7)		Mg2+(1)	MgNet(7)		Mg2+(1)	MgNet(7)
	(atom no.)	Å(rank)		(atom no.)	Å(rank)		(atom no.)	Å(rank)		(atom no.)	Å(rank)		(atom no.)	Å(rank)
	A_1641__MG			A_3094__MG			A_2031__MG	1.43 (5),1.98 (6),		A_3017__MG	2.59 (5),1.02 (7),		A_3074__MG	2.23 (3),1.77 (5),
	22532_4bpp_A_5063			22431_3oar_A_1574			22330_3v27_A_3409			22431_4too_A_3096			23000_4ji6_A_1603
	Mg2+(1)	MgNet(7)		Mg2+(1)	MgNet(7)		Mg2+(1)	MgNet(7)		Mg2+(1)	MgNet(7)		Mg2+(1)	MgNet(7)
	(atom no.)	Å(rank)		(atom no.)	Å(rank)		(atom no.)	Å(rank)		(atom no.)	Å(rank)		(atom no.)	Å(rank)
	A_5063__MG			A_1574__MG	1.07 (2),		A_3409__MG			A_3096__MG			A_1603__MG	0.74 (4),2.25 (5),
	22541_3df2_B_3302			22431_4tp7_A_3039			22330_3v2d_A_3158			22440_4dr1_A_1814			23000_4peb_A_3061
	Mg2+(1)	MgNet(7)		Mg2+(1)	MgNet(7)		Mg2+(1)	MgNet(7)		Mg2+(1)	MgNet(7)		Mg2+(1)	MgNet(7)
	(atom no.)	Å(rank)		(atom no.)	Å(rank)		(atom no.)	Å(rank)		(atom no.)	Å(rank)		(atom no.)	Å(rank)
	B_3302__MG	1.25 (2),2.25 (3),1.95 (6),		A_3039__MG	1.52 (4),2.13 (6),		A_3158__MG	1.55 (6),1.75 (7),		A_1814__MG	1.55 (5),		A_3061__MG
	22660_3v29_A_3428			22431_4tpf_A_3130			22330_4a1c_0_325			22440_4dv6_A_1838			23000_4pec_A_3085
	Mg2+(1)	MgNet(7)		Mg2+(1)	MgNet(7)		Mg2+(1)	MgNet(6)		Mg2+(1)	MgNet(7)		Mg2+(1)	MgNet(7)
	(atom no.)	Å(rank)		(atom no.)	Å(rank)		(atom no.)	Å(rank)		(atom no.)	Å(rank)		(atom no.)	Å(rank)
	A_3428__MG			A_3130__MG			0_325__MG	1.70 (2),1.75 (3),		A_1838__MG			A_3085__MG
	22660_4gaq_A_1613			22440_4a1a_0_63			22330_4pec_A_3081			22440_4gau_A_3017			23101_2aw4_B_2921
	Mg2+(1)	MgNet(7)		Mg2+(1)	MgNet(7)		Mg2+(1)	MgNet(7)		Mg2+(1)	MgNet(7)		Mg2+(1)	MgNet(7)
	(atom no.)	Å(rank)		(atom no.)	Å(rank)		(atom no.)	Å(rank)		(atom no.)	Å(rank)		(atom no.)	Å(rank)
	A_1613__MG	0.94 (1),2.97 (3),		0_63__MG	2.62 (1),1.31 (2),1.65 (3),		A_3081__MG	1.75 (4),		A_3017__MG	0.51 (4),2.99 (5),		B_2921__MG
	23000_2qou_A_1594			22440_4tp3_A_3019			22422_3oas_A_2977			22550_4tp4_A_1604			23101_2qbh_A_1589
	Mg2+(1)	MgNet(7)		Mg2+(1)	MgNet(7)		Mg2+(1)	MgNet(7)		Mg2+(1)	MgNet(7)		Mg2+(1)	MgNet(7)
	(atom no.)	Å(rank)		(atom no.)	Å(rank)		(atom no.)	Å(rank)		(atom no.)	Å(rank)		(atom no.)	Å(rank)
	A_1594__MG	1.31 (2),		A_3019__MG	1.95 (1),		A_2977__MG	2.92 (3),		A_1604__MG	1.37 (1),2.00 (4),		A_1589__MG
	23000_3owz_B_106			22541_3og0_A_2905			22440_2otj_0_8071			23000_2qp0_A_1548			23101_3i1p_A_2984
	Mg2+(1)	MgNet(7)		Mg2+(1)	MgNet(7)		Mg2+(1)	MgNet(7)		Mg2+(1)	MgNet(7)		Mg2+(1)	MgNet(7)
	(atom no.)	Å(rank)		(atom no.)	Å(rank)		(atom no.)	Å(rank)		(atom no.)	Å(rank)		(atom no.)	Å(rank)
	B_106__MG			A_2905__MG	1.21 (1),2.71 (4),		0_8071__MG	1.11 (6),		A_1548__MG			A_2984__MG
	23000_3v23_A_3355			22550_3v23_A_3316			22440_2qbc_B_3152			23000_3i21_A_1547			23101_3i1r_A_2914
	Mg2+(1)	MgNet(7)		Mg2+(1)	MgNet(7)		Mg2+(1)	MgNet(7)		Mg2+(1)	MgNet(7)		Mg2+(1)	MgNet(7)
	(atom no.)	Å(rank)		(atom no.)	Å(rank)		(atom no.)	Å(rank)		(atom no.)	Å(rank)		(atom no.)	Å(rank)
	A_3355__MG			A_3316__MG			B_3152__MG			A_1547__MG			A_2914__MG	1.11 (7),
	23000_3v27_A_3637			22651_3i1p_A_2905			22440_3i1t_A_2978			23000_3oas_A_2994			23101_3ofq_A_2964
	Mg2+(1)	MgNet(7)		Mg2+(1)	MgNet(7)		Mg2+(1)	MgNet(7)		Mg2+(1)	MgNet(7)		Mg2+(1)	MgNet(7)
	(atom no.)	Å(rank)		(atom no.)	Å(rank)		(atom no.)	Å(rank)		(atom no.)	Å(rank)		(atom no.)	Å(rank)
	A_3637__MG			A_2905__MG	1.25 (4),2.54 (5),		A_2978__MG	1.97 (2),2.82 (3),2.33 (7),		A_2994__MG	1.00 (6),		A_2964__MG
	23000_4bpp_A_5037			23000_2qam_B_3561			22440_3q3z_V_5			23000_3v29_A_3345			23101_3v2d_A_3250
	Mg2+(1)	MgNet(7)		Mg2+(1)	MgNet(7)		Mg2+(1)	MgNet(7)		Mg2+(1)	MgNet(7)		Mg2+(1)	MgNet(7)
	(atom no.)	Å(rank)		(atom no.)	Å(rank)		(atom no.)	Å(rank)		(atom no.)	Å(rank)		(atom no.)	Å(rank)
	A_5037__MG			B_3561__MG			V_5__MG	0.28 (3),2.47 (4),		A_3345__MG			A_3250__MG	2.86 (4),
	23000_4bpp_A_5049			23000_2qbf_A_1550			22440_4tp2_A_1622			23000_3v29_A_3445			23101_4duz_A_1628
	Mg2+(1)	MgNet(7)		Mg2+(1)	MgNet(7)		Mg2+(1)	MgNet(7)		Mg2+(1)	MgNet(7)		Mg2+(1)	MgNet(7)
	(atom no.)	Å(rank)		(atom no.)	Å(rank)		(atom no.)	Å(rank)		(atom no.)	Å(rank)		(atom no.)	Å(rank)
	A_5049__MG			A_1550__MG			A_1622__MG	2.12 (4),2.23 (5),2.65 (7),		A_3445__MG			A_1628__MG
	23000_4dr7_A_1715			23000_3df2_B_3295			22532_4tpd_A_3096			23000_4bpp_A_5075			23110_2qao_B_3092
	Mg2+(1)	MgNet(7)		Mg2+(1)	MgNet(7)		Mg2+(1)	MgNet(7)		Mg2+(1)	MgNet(7)		Mg2+(1)	MgNet(7)
	(atom no.)	Å(rank)		(atom no.)	Å(rank)		(atom no.)	Å(rank)		(atom no.)	Å(rank)		(atom no.)	Å(rank)
	A_1715__MG	0.61 (6),		B_3295__MG			A_3096__MG			A_5075__MG	1.95 (6),1.50 (7),		B_3092__MG	0.32 (4),
	23000_4dv2_A_1638			23000_3ofc_A_2959			22541_4bpp_A_5042			23000_4dr4_A_1943			23110_3v2f_A_3327
	Mg2+(1)	MgNet(7)		Mg2+(1)	MgNet(7)		Mg2+(1)	MgNet(7)		Mg2+(1)	MgNet(7)		Mg2+(1)	MgNet(7)
	(atom no.)	Å(rank)		(atom no.)	Å(rank)		(atom no.)	Å(rank)		(atom no.)	Å(rank)		(atom no.)	Å(rank)
	A_1638__MG			A_2959__MG	1.63 (5),1.30 (7),		A_5042__MG	1.55 (6),2.94 (7),		A_1943__MG			A_3327__MG
	23000_4gau_A_3011			23000_3oxj_B_108			22550_4too_A_3071			23000_4dv7_A_1785			23110_4dr2_A_1625
	Mg2+(1)	MgNet(7)		Mg2+(1)	MgNet(7)		Mg2+(1)	MgNet(7)		Mg2+(1)	MgNet(7)		Mg2+(1)	MgNet(7)
	(atom no.)	Å(rank)		(atom no.)	Å(rank)		(atom no.)	Å(rank)		(atom no.)	Å(rank)		(atom no.)	Å(rank)
	A_3011__MG			B_108__MG			A_3071__MG	1.04 (6),		A_1785__MG			A_1625__MG	0.73 (5),
	23000_4nvx_A_3617			23000_3v27_A_3614			23000_1vt2_A_2984			23000_4tpb_A_3039			23110_4qct_A_3459
	Mg2+(1)	MgNet(7)		Mg2+(1)	MgNet(7)		Mg2+(1)	MgNet(7)		Mg2+(1)	MgNet(7)		Mg2+(1)	MgNet(7)
	(atom no.)	Å(rank)		(atom no.)	Å(rank)		(atom no.)	Å(rank)		(atom no.)	Å(rank)		(atom no.)	Å(rank)
	A_3617__MG			A_3614__MG			A_2984__MG			A_3039__MG			A_3459__MG
	23000_4peb_A_3034			23000_4bpe_A_5054			23000_2qam_B_3021			23101_2qov_B_2968			23110_4tpf_A_3014
	Mg2+(1)	MgNet(7)		Mg2+(1)	MgNet(7)		Mg2+(1)	MgNet(7)		Mg2+(1)	MgNet(7)		Mg2+(1)	MgNet(7)
	(atom no.)	Å(rank)		(atom no.)	Å(rank)		(atom no.)	Å(rank)		(atom no.)	Å(rank)		(atom no.)	Å(rank)
	A_3034__MG	0.51 (2),2.48 (3),		A_5054__MG			B_3021__MG			B_2968__MG			A_3014__MG
	23000_4tp7_A_3137			23000_4dr7_A_1613			23000_3v27_A_3432			23101_4dr5_A_1824			23202_4ji5_A_1697
	Mg2+(1)	MgNet(7)		Mg2+(1)	MgNet(7)		Mg2+(1)	MgNet(7)		Mg2+(1)	MgNet(7)		Mg2+(1)	MgNet(7)
	(atom no.)	Å(rank)		(atom no.)	Å(rank)		(atom no.)	Å(rank)		(atom no.)	Å(rank)		(atom no.)	Å(rank)
	A_3137__MG	2.42 (4),		A_1613__MG	2.35 (3),		A_3432__MG	2.51 (3),1.23 (4),1.84 (7),		A_1824__MG			A_1697__MG
	23000_4tpb_A_3056			23000_4duy_A_1837			23000_3v2d_A_3683			23101_4duz_A_1810			23211_3la5_A_2
	Mg2+(1)	MgNet(7)		Mg2+(1)	MgNet(7)		Mg2+(1)	MgNet(7)		Mg2+(1)	MgNet(7)		Mg2+(1)	MgNet(7)
	(atom no.)	Å(rank)		(atom no.)	Å(rank)		(atom no.)	Å(rank)		(atom no.)	Å(rank)		(atom no.)	Å(rank)
	A_3056__MG			A_1837__MG	1.28 (5),1.48 (6),		A_3683__MG			A_1810__MG	2.05 (4),0.97 (6),2.84 (7),		A_2__MG
	23000_4tpb_A_3102			23000_4gar_A_3012			23000_3v2e_A_1798			23110_2i2t_B_2935			23211_3v2d_A_3512
	Mg2+(1)	MgNet(7)		Mg2+(1)	MgNet(7)		Mg2+(1)	MgNet(7)		Mg2+(1)	MgNet(7)		Mg2+(1)	MgNet(7)
	(atom no.)	Å(rank)		(atom no.)	Å(rank)		(atom no.)	Å(rank)		(atom no.)	Å(rank)		(atom no.)	Å(rank)
	A_3102__MG			A_3012__MG	2.38 (3),		A_1798__MG			B_2935__MG			A_3512__MG
	23101_1vt2_A_3023			23000_4ji1_A_1746			23000_3v2f_A_3476			23110_2qbe_B_3157			23220_1l2x_A_38
	Mg2+(1)	MgNet(7)		Mg2+(1)	MgNet(7)		Mg2+(1)	MgNet(7)		Mg2+(1)	MgNet(7)		Mg2+(1)	MgNet(3)
	(atom no.)	Å(rank)		(atom no.)	Å(rank)		(atom no.)	Å(rank)		(atom no.)	Å(rank)		(atom no.)	Å(rank)
	A_3023__MG			A_1746__MG			A_3476__MG			B_3157__MG	1.48 (4),2.53 (5),		A_38__MG	1.94 (3),
	23101_2qoz_B_3004			23000_4tox_A_3043			23000_4bpp_A_5004			23110_3df2_B_3021			23220_2i2u_A_1596
	Mg2+(1)	MgNet(7)		Mg2+(1)	MgNet(7)		Mg2+(1)	MgNet(7)		Mg2+(1)	MgNet(7)		Mg2+(1)	MgNet(7)
	(atom no.)	Å(rank)		(atom no.)	Å(rank)		(atom no.)	Å(rank)		(atom no.)	Å(rank)		(atom no.)	Å(rank)
	B_3004__MG			A_3043__MG			A_5004__MG	1.71 (2),0.98 (3),		B_3021__MG			A_1596__MG	1.29 (7),
	23101_3v26_A_1721			23000_4tp1_A_3058			23000_4dha_A_3810			23110_3ofq_A_3023			23220_2qbc_B_3014
	Mg2+(1)	MgNet(7)		Mg2+(1)	MgNet(7)		Mg2+(1)	MgNet(7)		Mg2+(1)	MgNet(7)		Mg2+(1)	MgNet(7)
	(atom no.)	Å(rank)		(atom no.)	Å(rank)		(atom no.)	Å(rank)		(atom no.)	Å(rank)		(atom no.)	Å(rank)
	A_1721__MG			A_3058__MG	1.65 (4),		A_3810__MG			A_3023__MG			B_3014__MG	2.14 (5),
	23101_3v27_A_3450			23101_4bpe_A_5037			23101_2qal_A_2136			23110_3v26_A_1712			23220_2qbj_A_1572
	Mg2+(1)	MgNet(7)		Mg2+(1)	MgNet(7)		Mg2+(1)	MgNet(7)		Mg2+(1)	MgNet(7)		Mg2+(1)	MgNet(7)
	(atom no.)	Å(rank)		(atom no.)	Å(rank)		(atom no.)	Å(rank)		(atom no.)	Å(rank)		(atom no.)	Å(rank)
	A_3450__MG			A_5037__MG			A_2136__MG			A_1712__MG			A_1572__MG	1.66 (5),
	23101_4dv6_A_1853			23101_4bpn_A_5050			23101_4gd2_A_1631			23110_4dha_B_221			23220_4gau_A_3042
	Mg2+(1)	MgNet(7)		Mg2+(1)	MgNet(7)		Mg2+(1)	MgNet(7)		Mg2+(1)	MgNet(7)		Mg2+(1)	MgNet(7)
	(atom no.)	Å(rank)		(atom no.)	Å(rank)		(atom no.)	Å(rank)		(atom no.)	Å(rank)		(atom no.)	Å(rank)
	A_1853__MG	0.92 (2),		A_5050__MG	1.80 (7),		A_1631__MG			B_221__MG	0.96 (5),		A_3042__MG
	23101_4gaq_A_1629			23101_4dv0_A_1823			23101_4tox_A_3016			23110_4qcp_A_3460			23220_4qcn_B_3013
	Mg2+(1)	MgNet(7)		Mg2+(1)	MgNet(7)		Mg2+(1)	MgNet(7)		Mg2+(1)	MgNet(7)		Mg2+(1)	MgNet(7)
	(atom no.)	Å(rank)		(atom no.)	Å(rank)		(atom no.)	Å(rank)		(atom no.)	Å(rank)		(atom no.)	Å(rank)
	A_1629__MG	2.85 (7),		A_1823__MG	1.31 (1),		A_3016__MG	1.80 (5),		A_3460__MG			B_3013__MG	1.86 (6),1.86 (7),
	23101_4ton_A_1615			23110_2qou_A_1559			23110_1vs5_A_1598			23110_4qcr_A_3706			23303_4ji6_A_1780
	Mg2+(1)	MgNet(7)		Mg2+(1)	MgNet(7)		Mg2+(1)	MgNet(7)		Mg2+(1)	MgNet(7)		Mg2+(1)	MgNet(7)
	(atom no.)	Å(rank)		(atom no.)	Å(rank)		(atom no.)	Å(rank)		(atom no.)	Å(rank)		(atom no.)	Å(rank)
	A_1615__MG			A_1559__MG			A_1598__MG			A_3706__MG			A_1780__MG
	23110_3i20_A_2951			23110_2qox_B_2910			23110_1vt2_A_2949			23110_4tp3_A_3063			23321_3egz_B_501
	Mg2+(1)	MgNet(7)		Mg2+(1)	MgNet(7)		Mg2+(1)	MgNet(7)		Mg2+(1)	MgNet(7)		Mg2+(1)	MgNet(7)
	(atom no.)	Å(rank)		(atom no.)	Å(rank)		(atom no.)	Å(rank)		(atom no.)	Å(rank)		(atom no.)	Å(rank)
	A_2951__MG	1.66 (4),1.37 (6),		B_2910__MG			A_2949__MG			A_3063__MG			B_501__MG	1.58 (1),1.41 (3),
	23110_3v23_A_3383			23110_2z4k_A_1551			23110_2qbd_A_2129			23202_3i22_A_2978			23321_3v2f_A_3192
	Mg2+(1)	MgNet(7)		Mg2+(1)	MgNet(7)		Mg2+(1)	MgNet(7)		Mg2+(1)	MgNet(7)		Mg2+(1)	MgNet(7)
	(atom no.)	Å(rank)		(atom no.)	Å(rank)		(atom no.)	Å(rank)		(atom no.)	Å(rank)		(atom no.)	Å(rank)
	A_3383__MG	1.97 (2),1.25 (3),2.23 (4),		A_1551__MG			A_2129__MG	1.52 (6),		A_2978__MG	2.86 (5),		A_3192__MG	1.74 (3),
	23110_3v25_A_3367			23110_3v2f_A_3263			23110_2qou_A_1569			23202_3v2d_A_3149			23321_4bpo_A_5063
	Mg2+(1)	MgNet(7)		Mg2+(1)	MgNet(7)		Mg2+(1)	MgNet(7)		Mg2+(1)	MgNet(7)		Mg2+(1)	MgNet(7)
	(atom no.)	Å(rank)		(atom no.)	Å(rank)		(atom no.)	Å(rank)		(atom no.)	Å(rank)		(atom no.)	Å(rank)
	A_3367__MG	2.29 (4),2.16 (6),		A_3263__MG			A_1569__MG			A_3149__MG			A_5063__MG	1.21 (3),1.71 (4),
	23110_3v29_A_3485			23110_4nvz_A_3514			23110_3ud3_R_1			23202_4bpo_A_5064			23321_4qct_A_3389
	Mg2+(1)	MgNet(7)		Mg2+(1)	MgNet(7)		Mg2+(1)	MgNet(7)		Mg2+(1)	MgNet(7)		Mg2+(1)	MgNet(7)
	(atom no.)	Å(rank)		(atom no.)	Å(rank)		(atom no.)	Å(rank)		(atom no.)	Å(rank)		(atom no.)	Å(rank)
	A_3485__MG			A_3514__MG			R_1__MG	0.54 (4),		A_5064__MG	1.80 (4),		A_3389__MG
	23110_4dv1_A_1767			23110_4too_A_3075			23110_4dv7_A_1611			23202_4bpp_A_5003			23330_1vs8_B_2958
	Mg2+(1)	MgNet(7)		Mg2+(1)	MgNet(7)		Mg2+(1)	MgNet(7)		Mg2+(1)	MgNet(7)		Mg2+(1)	MgNet(7)
	(atom no.)	Å(rank)		(atom no.)	Å(rank)		(atom no.)	Å(rank)		(atom no.)	Å(rank)		(atom no.)	Å(rank)
	A_1767__MG			A_3075__MG			A_1611__MG	0.76 (4),		A_5003__MG			B_2958__MG
	23110_4ji5_A_1712			23110_4tpd_A_3055			23110_4ji1_A_1782			23211_4bpp_A_5002			23330_3ucz_R_1
	Mg2+(1)	MgNet(7)		Mg2+(1)	MgNet(7)		Mg2+(1)	MgNet(7)		Mg2+(1)	MgNet(7)		Mg2+(1)	MgNet(7)
	(atom no.)	Å(rank)		(atom no.)	Å(rank)		(atom no.)	Å(rank)		(atom no.)	Å(rank)		(atom no.)	Å(rank)
	A_1712__MG	1.05 (6),		A_3055__MG			A_1782__MG	2.71 (7),		A_5002__MG	1.31 (4),1.72 (6),		R_1__MG	2.34 (2),1.36 (4),
	23110_4qcn_A_3735			23202_4ji1_A_1760			23110_4ton_A_1636			23211_4duz_A_1842			23431_4tp7_A_3018
	Mg2+(1)	MgNet(7)		Mg2+(1)	MgNet(7)		Mg2+(1)	MgNet(7)		Mg2+(1)	MgNet(7)		Mg2+(1)	MgNet(7)
	(atom no.)	Å(rank)		(atom no.)	Å(rank)		(atom no.)	Å(rank)		(atom no.)	Å(rank)		(atom no.)	Å(rank)
	A_3735__MG			A_1760__MG			A_1636__MG	0.96 (4),		A_1842__MG			A_3018__MG	1.35 (5),
	23110_4tpb_A_3028			23211_3df4_B_3201			23211_2qox_B_2963			23220_2qbg_B_2939			23550_4tpf_A_3081
	Mg2+(1)	MgNet(7)		Mg2+(1)	MgNet(7)		Mg2+(1)	MgNet(7)		Mg2+(1)	MgNet(7)		Mg2+(1)	MgNet(7)
	(atom no.)	Å(rank)		(atom no.)	Å(rank)		(atom no.)	Å(rank)		(atom no.)	Å(rank)		(atom no.)	Å(rank)
	A_3028__MG			B_3201__MG	2.38 (3),0.97 (4),		B_2963__MG	0.90 (2),2.89 (5),		B_2939__MG	0.99 (6),2.60 (7),		A_3081__MG	1.59 (5),
	23202_3oxb_A_111			23211_3i22_A_2955			23211_3i1z_A_1540			23220_3v27_A_3594			24000_1yls_D_247
	Mg2+(1)	MgNet(5)		Mg2+(1)	MgNet(7)		Mg2+(1)	MgNet(7)		Mg2+(1)	MgNet(7)		Mg2+(1)	MgNet(7)
	(atom no.)	Å(rank)		(atom no.)	Å(rank)		(atom no.)	Å(rank)		(atom no.)	Å(rank)		(atom no.)	Å(rank)
	A_111__MG			A_2955__MG			A_1540__MG			A_3594__MG	2.68 (3),		D_247__MG
	23211_4bpo_A_5015			23211_3v29_A_3575			23211_3og0_A_2982			23220_3v29_A_3382			24000_2qbe_B_3382
	Mg2+(1)	MgNet(7)		Mg2+(1)	MgNet(7)		Mg2+(1)	MgNet(7)		Mg2+(1)	MgNet(7)		Mg2+(1)	MgNet(7)
	(atom no.)	Å(rank)		(atom no.)	Å(rank)		(atom no.)	Å(rank)		(atom no.)	Å(rank)		(atom no.)	Å(rank)
	A_5015__MG	1.72 (2),0.90 (3),		A_3575__MG	0.95 (5),2.00 (7),		A_2982__MG			A_3382__MG	1.81 (4),		B_3382__MG	0.26 (5),
	23211_4ji6_A_1873			23211_4dv3_A_1818			23211_4gar_A_3019			23220_4bpp_A_5069			24000_3i1o_A_1547
	Mg2+(1)	MgNet(7)		Mg2+(1)	MgNet(7)		Mg2+(1)	MgNet(7)		Mg2+(1)	MgNet(7)		Mg2+(1)	MgNet(7)
	(atom no.)	Å(rank)		(atom no.)	Å(rank)		(atom no.)	Å(rank)		(atom no.)	Å(rank)		(atom no.)	Å(rank)
	A_1873__MG			A_1818__MG			A_3019__MG			A_5069__MG			A_1547__MG	0.94 (3),
	23211_4qcn_A_3457			23211_4pec_A_3047			23211_4gar_A_3065			23220_4gau_A_3059			24000_3og0_A_3021
	Mg2+(1)	MgNet(7)		Mg2+(1)	MgNet(7)		Mg2+(1)	MgNet(7)		Mg2+(1)	MgNet(7)		Mg2+(1)	MgNet(7)
	(atom no.)	Å(rank)		(atom no.)	Å(rank)		(atom no.)	Å(rank)		(atom no.)	Å(rank)		(atom no.)	Å(rank)
	A_3457__MG			A_3047__MG	1.57 (6),1.82 (7),		A_3065__MG	1.06 (5),		A_3059__MG			A_3021__MG
	23220_2i2u_A_1574			23211_4tp7_A_3064			23220_3v2c_A_1673			23220_4tpb_A_3129			24000_3v26_A_1692
	Mg2+(1)	MgNet(7)		Mg2+(1)	MgNet(7)		Mg2+(1)	MgNet(7)		Mg2+(1)	MgNet(7)		Mg2+(1)	MgNet(7)
	(atom no.)	Å(rank)		(atom no.)	Å(rank)		(atom no.)	Å(rank)		(atom no.)	Å(rank)		(atom no.)	Å(rank)
	A_1574__MG			A_3064__MG			A_1673__MG	2.86 (4),		A_3129__MG	1.25 (3),		A_1692__MG
	23220_2qal_A_2044			23220_2qbk_B_2909			23220_4nw0_A_3152			23312_4ji8_A_1909			24000_4gar_A_3073
	Mg2+(1)	MgNet(7)		Mg2+(1)	MgNet(7)		Mg2+(1)	MgNet(7)		Mg2+(1)	MgNet(7)		Mg2+(1)	MgNet(7)
	(atom no.)	Å(rank)		(atom no.)	Å(rank)		(atom no.)	Å(rank)		(atom no.)	Å(rank)		(atom no.)	Å(rank)
	A_2044__MG	1.68 (7),		B_2909__MG			A_3152__MG	1.74 (6),		A_1909__MG	2.45 (2),1.35 (4),1.92 (7),		A_3073__MG
	23220_3ofq_A_2986			23220_3v23_A_3599			23321_2z4l_B_3013			23321_4tox_A_3018			24000_4gar_A_3169
	Mg2+(1)	MgNet(7)		Mg2+(1)	MgNet(7)		Mg2+(1)	MgNet(7)		Mg2+(1)	MgNet(7)		Mg2+(1)	MgNet(7)
	(atom no.)	Å(rank)		(atom no.)	Å(rank)		(atom no.)	Å(rank)		(atom no.)	Å(rank)		(atom no.)	Å(rank)
	A_2986__MG			A_3599__MG	1.58 (1),		B_3013__MG			A_3018__MG			A_3169__MG
	23220_4dr4_A_1948			23220_3v25_A_3264			23321_3oxd_B_106			23321_4tpb_A_3063			24000_4gau_A_3093
	Mg2+(1)	MgNet(7)		Mg2+(1)	MgNet(7)		Mg2+(1)	MgNet(7)		Mg2+(1)	MgNet(7)		Mg2+(1)	MgNet(7)
	(atom no.)	Å(rank)		(atom no.)	Å(rank)		(atom no.)	Å(rank)		(atom no.)	Å(rank)		(atom no.)	Å(rank)
	A_1948__MG	1.66 (1),2.40 (3),2.18 (4),		A_3264__MG			B_106__MG			A_3063__MG			A_3093__MG
	23220_4qcn_A_3678			23220_3v25_A_3279			23321_4ji8_A_1959			23330_2qou_A_1584			24000_4nvu_A_3192
	Mg2+(1)	MgNet(7)		Mg2+(1)	MgNet(7)		Mg2+(1)	MgNet(7)		Mg2+(1)	MgNet(7)		Mg2+(1)	MgNet(7)
	(atom no.)	Å(rank)		(atom no.)	Å(rank)		(atom no.)	Å(rank)		(atom no.)	Å(rank)		(atom no.)	Å(rank)
	A_3678__MG			A_3279__MG			A_1959__MG	2.46 (7),		A_1584__MG	0.90 (2),		A_3192__MG	2.24 (3),2.94 (6),
	23220_4tp7_A_3049			23220_4too_A_3128			23330_1vs8_B_2917			23330_3oar_A_1535			24000_4too_A_3057
	Mg2+(1)	MgNet(7)		Mg2+(1)	MgNet(7)		Mg2+(1)	MgNet(7)		Mg2+(1)	MgNet(7)		Mg2+(1)	MgNet(7)
	(atom no.)	Å(rank)		(atom no.)	Å(rank)		(atom no.)	Å(rank)		(atom no.)	Å(rank)		(atom no.)	Å(rank)
	A_3049__MG	1.54 (2),2.13 (3),1.86 (4),		A_3128__MG			B_2917__MG			A_1535__MG	2.59 (6),		A_3057__MG
	23220_4tp7_A_3116			23330_2i2t_B_2957			23330_1vt2_A_2906			23431_4bpn_A_5069			24101_1hr2_A_14
	Mg2+(1)	MgNet(7)		Mg2+(1)	MgNet(7)		Mg2+(1)	MgNet(7)		Mg2+(1)	MgNet(7)		Mg2+(1)	MgNet(7)
	(atom no.)	Å(rank)		(atom no.)	Å(rank)		(atom no.)	Å(rank)		(atom no.)	Å(rank)		(atom no.)	Å(rank)
	A_3116__MG	0.35 (1),2.93 (2),2.90 (4),		B_2957__MG	2.85 (1),2.78 (2),2.15 (4),1.10 (6),		A_2906__MG			A_5069__MG			A_14__MG
	23312_3og0_A_2977			23330_4dha_A_3521			23330_3i1r_A_2974			23431_4tpb_A_3003			24101_4dv4_A_1635
	Mg2+(1)	MgNet(7)		Mg2+(1)	MgNet(7)		Mg2+(1)	MgNet(7)		Mg2+(1)	MgNet(7)		Mg2+(1)	MgNet(7)
	(atom no.)	Å(rank)		(atom no.)	Å(rank)		(atom no.)	Å(rank)		(atom no.)	Å(rank)		(atom no.)	Å(rank)
	A_2977__MG	1.57 (6),		A_3521__MG	1.56 (3),1.50 (5),		A_2974__MG	2.17 (7),		A_3003__MG	1.87 (7),		A_1635__MG	1.57 (5),
	23312_4dhc_A_3486			23330_4qcz_B_3014			23431_3og0_A_3026			23440_4a17_0_325			24101_4gas_A_1629
	Mg2+(1)	MgNet(7)		Mg2+(1)	MgNet(7)		Mg2+(1)	MgNet(7)		Mg2+(1)	MgNet(7)		Mg2+(1)	MgNet(7)
	(atom no.)	Å(rank)		(atom no.)	Å(rank)		(atom no.)	Å(rank)		(atom no.)	Å(rank)		(atom no.)	Å(rank)
	A_3486__MG	2.17 (5),2.03 (6),		B_3014__MG	1.45 (6),2.13 (7),		A_3026__MG			0_325__MG	1.86 (2),0.88 (3),		A_1629__MG
	23321_2i2p_A_1583			23422_4qd1_A_3388			23431_4bpp_A_5046			23440_4tpb_A_3080			24101_4gau_A_3057
	Mg2+(1)	MgNet(7)		Mg2+(1)	MgNet(7)		Mg2+(1)	MgNet(7)		Mg2+(1)	MgNet(7)		Mg2+(1)	MgNet(7)
	(atom no.)	Å(rank)		(atom no.)	Å(rank)		(atom no.)	Å(rank)		(atom no.)	Å(rank)		(atom no.)	Å(rank)
	A_1583__MG	2.95 (7),		A_3388__MG			A_5046__MG	2.29 (6),2.04 (7),		A_3080__MG	2.32 (1),1.53 (6),		A_3057__MG
	23321_3oxd_A_101			23431_4dha_A_3646			23440_2qov_B_2956			23532_4qcp_A_3372			24101_4tp6_A_1615
	Mg2+(1)	MgNet(7)		Mg2+(1)	MgNet(7)		Mg2+(1)	MgNet(7)		Mg2+(1)	MgNet(7)		Mg2+(1)	MgNet(7)
	(atom no.)	Å(rank)		(atom no.)	Å(rank)		(atom no.)	Å(rank)		(atom no.)	Å(rank)		(atom no.)	Å(rank)
	A_101__MG	1.93 (6),2.45 (7),		A_3646__MG	2.20 (6),1.21 (7),		B_2956__MG			A_3372__MG			A_1615__MG
	23321_4too_A_3048			23440_3r8t_A_2905			23440_4tp1_A_3072			23541_4tp7_A_3003			24110_3i22_A_2947
	Mg2+(1)	MgNet(7)		Mg2+(1)	MgNet(7)		Mg2+(1)	MgNet(7)		Mg2+(1)	MgNet(7)		Mg2+(1)	MgNet(7)
	(atom no.)	Å(rank)		(atom no.)	Å(rank)		(atom no.)	Å(rank)		(atom no.)	Å(rank)		(atom no.)	Å(rank)
	A_3048__MG	1.29 (1),2.18 (4),2.08 (6),		A_2905__MG	2.28 (2),		A_3072__MG	2.77 (6),		A_3003__MG			A_2947__MG
	23330_1hq1_B_1801			23541_3ofd_A_2920			23550_4pec_A_3070			23550_4pec_A_3002			24110_3r8t_A_2946
	Mg2+(1)	MgNet(6)		Mg2+(1)	MgNet(7)		Mg2+(1)	MgNet(7)		Mg2+(1)	MgNet(7)		Mg2+(1)	MgNet(7)
	(atom no.)	Å(rank)		(atom no.)	Å(rank)		(atom no.)	Å(rank)		(atom no.)	Å(rank)		(atom no.)	Å(rank)
	B_1801__MG	1.11 (2),		A_2920__MG	2.69 (7),		A_3070__MG	1.07 (5),		A_3002__MG	1.15 (1),2.16 (3),2.58 (6),		A_2946__MG	0.92 (5),
	23330_3i20_A_3036			23651_3oas_A_2905			24000_3df2_B_3561			24000_1qu2_T_1201			24110_4gar_C_301
	Mg2+(1)	MgNet(7)		Mg2+(1)	MgNet(7)		Mg2+(1)	MgNet(7)		Mg2+(1)	MgNet(5)		Mg2+(1)	MgNet(7)
	(atom no.)	Å(rank)		(atom no.)	Å(rank)		(atom no.)	Å(rank)		(atom no.)	Å(rank)		(atom no.)	Å(rank)
	A_3036__MG	1.83 (4),		A_2905__MG			B_3561__MG			T_1201__MG			C_301__MG
	23330_4bpo_A_5069			24000_2qp0_A_1550			24000_3l0u_A_77			24000_2i2t_B_3022			24202_4duy_A_1842
	Mg2+(1)	MgNet(7)		Mg2+(1)	MgNet(7)		Mg2+(1)	MgNet(7)		Mg2+(1)	MgNet(7)		Mg2+(1)	MgNet(7)
	(atom no.)	Å(rank)		(atom no.)	Å(rank)		(atom no.)	Å(rank)		(atom no.)	Å(rank)		(atom no.)	Å(rank)
	A_5069__MG	1.52 (7),		A_1550__MG			A_77__MG			B_3022__MG	0.58 (1),		A_1842__MG
	23330_4qcp_A_3313			24000_4ji8_A_1605			24000_4bpe_A_5049			24000_3ofq_A_2944			24211_3i1q_A_1540
	Mg2+(1)	MgNet(7)		Mg2+(1)	MgNet(7)		Mg2+(1)	MgNet(7)		Mg2+(1)	MgNet(7)		Mg2+(1)	MgNet(7)
	(atom no.)	Å(rank)		(atom no.)	Å(rank)		(atom no.)	Å(rank)		(atom no.)	Å(rank)		(atom no.)	Å(rank)
	A_3313__MG	2.81 (6),1.36 (7),		A_1605__MG	1.31 (1),		A_5049__MG	1.28 (7),		A_2944__MG			A_1540__MG
	23431_4nw1_A_3355			24000_4pec_A_3055			24000_4bpp_A_5008			24000_4bpp_A_5021			24211_3v2f_A_3434
	Mg2+(1)	MgNet(7)		Mg2+(1)	MgNet(7)		Mg2+(1)	MgNet(7)		Mg2+(1)	MgNet(7)		Mg2+(1)	MgNet(7)
	(atom no.)	Å(rank)		(atom no.)	Å(rank)		(atom no.)	Å(rank)		(atom no.)	Å(rank)		(atom no.)	Å(rank)
	A_3355__MG			A_3055__MG	1.27 (6),		A_5008__MG			A_5021__MG			A_3434__MG
	24000_2otl_0_8072			24000_4tp7_A_3103			24000_6tna_A_79			24000_4bpp_A_5051			24211_4tpb_A_3073
	Mg2+(1)	MgNet(7)		Mg2+(1)	MgNet(7)		Mg2+(1)	MgNet(7)		Mg2+(1)	MgNet(7)		Mg2+(1)	MgNet(7)
	(atom no.)	Å(rank)		(atom no.)	Å(rank)		(atom no.)	Å(rank)		(atom no.)	Å(rank)		(atom no.)	Å(rank)
	0_8072__MG			A_3103__MG			A_79__MG			A_5051__MG	1.52 (1),1.87 (3),		A_3073__MG	1.95 (4),
	24000_3owi_A_107			24101_4bpo_A_5037			24101_2z4n_B_2937			24000_4dr5_A_1648			24321_4ji6_A_1931
	Mg2+(1)	MgNet(7)		Mg2+(1)	MgNet(7)		Mg2+(1)	MgNet(7)		Mg2+(1)	MgNet(7)		Mg2+(1)	MgNet(7)
	(atom no.)	Å(rank)		(atom no.)	Å(rank)		(atom no.)	Å(rank)		(atom no.)	Å(rank)		(atom no.)	Å(rank)
	A_107__MG			A_5037__MG			B_2937__MG			A_1648__MG	0.72 (4),		A_1931__MG	1.94 (5),
	24000_3v2f_A_3204			24101_4bpp_A_5050			24101_3oas_A_3022			24000_4peb_A_3011			24330_2z4n_B_2940
	Mg2+(1)	MgNet(7)		Mg2+(1)	MgNet(7)		Mg2+(1)	MgNet(7)		Mg2+(1)	MgNet(7)		Mg2+(1)	MgNet(7)
	(atom no.)	Å(rank)		(atom no.)	Å(rank)		(atom no.)	Å(rank)		(atom no.)	Å(rank)		(atom no.)	Å(rank)
	A_3204__MG			A_5050__MG	1.01 (7),		A_3022__MG			A_3011__MG			B_2940__MG	1.95 (7),
	24000_4gar_A_3084			24101_4ji1_A_1810			24101_3v2f_A_3368			24000_4pec_A_3024			25000_1vt2_A_2998
	Mg2+(1)	MgNet(7)		Mg2+(1)	MgNet(7)		Mg2+(1)	MgNet(7)		Mg2+(1)	MgNet(7)		Mg2+(1)	MgNet(7)
	(atom no.)	Å(rank)		(atom no.)	Å(rank)		(atom no.)	Å(rank)		(atom no.)	Å(rank)		(atom no.)	Å(rank)
	A_3084__MG			A_1810__MG	1.06 (6),		A_3368__MG			A_3024__MG			A_2998__MG	1.06 (4),2.43 (5),
	24000_4ji6_A_1629			24110_4dr6_A_1608			24101_4too_A_3073			24000_4tp7_A_3043			25000_3r8t_A_2958
	Mg2+(1)	MgNet(7)		Mg2+(1)	MgNet(7)		Mg2+(1)	MgNet(7)		Mg2+(1)	MgNet(7)		Mg2+(1)	MgNet(7)
	(atom no.)	Å(rank)		(atom no.)	Å(rank)		(atom no.)	Å(rank)		(atom no.)	Å(rank)		(atom no.)	Å(rank)
	A_1629__MG	2.14 (7),		A_1608__MG	0.97 (7),		A_3073__MG	0.20 (7),		A_3043__MG			A_2958__MG
	24000_4tp7_A_3059			24110_4gar_A_3008			24110_2i2p_A_1559			24101_2z4l_B_2909			25000_4pec_A_3101
	Mg2+(1)	MgNet(7)		Mg2+(1)	MgNet(7)		Mg2+(1)	MgNet(7)		Mg2+(1)	MgNet(7)		Mg2+(1)	MgNet(7)
	(atom no.)	Å(rank)		(atom no.)	Å(rank)		(atom no.)	Å(rank)		(atom no.)	Å(rank)		(atom no.)	Å(rank)
	A_3059__MG	2.03 (4),2.73 (7),		A_3008__MG	2.22 (5),		A_1559__MG			B_2909__MG	0.27 (1),		A_3101__MG
	24110_2qp1_B_2963			24110_4tp7_A_3052			24202_4bpp_A_5064			24101_3og0_A_2996			25101_4tpe_A_1615
	Mg2+(1)	MgNet(6)		Mg2+(1)	MgNet(7)		Mg2+(1)	MgNet(7)		Mg2+(1)	MgNet(7)		Mg2+(1)	MgNet(7)
	(atom no.)	Å(rank)		(atom no.)	Å(rank)		(atom no.)	Å(rank)		(atom no.)	Å(rank)		(atom no.)	Å(rank)
	B_2963__MG	2.38 (2),1.70 (3),1.63 (4),		A_3052__MG	1.92 (7),		A_5064__MG	0.92 (2),2.06 (7),		A_2996__MG			A_1615__MG	1.20 (6),
	24110_4bpe_A_5002			24110_4tpf_A_3058			24211_2qox_B_2938			24101_3oxd_B_132			25110_4dr5_A_1628
	Mg2+(1)	MgNet(7)		Mg2+(1)	MgNet(7)		Mg2+(1)	MgNet(7)		Mg2+(1)	MgNet(7)		Mg2+(1)	MgNet(7)
	(atom no.)	Å(rank)		(atom no.)	Å(rank)		(atom no.)	Å(rank)		(atom no.)	Å(rank)		(atom no.)	Å(rank)
	A_5002__MG	1.02 (1),2.44 (4),2.42 (6),		A_3058__MG	2.21 (4),2.15 (5),		B_2938__MG	1.42 (3),		B_132__MG			A_1628__MG	2.85 (7),
	24110_4ji1_A_1797			24211_3ofd_A_2965			24211_4tpf_A_3045			24110_2i2u_A_1556			25110_4tpf_A_3121
	Mg2+(1)	MgNet(7)		Mg2+(1)	MgNet(7)		Mg2+(1)	MgNet(7)		Mg2+(1)	MgNet(7)		Mg2+(1)	MgNet(7)
	(atom no.)	Å(rank)		(atom no.)	Å(rank)		(atom no.)	Å(rank)		(atom no.)	Å(rank)		(atom no.)	Å(rank)
	A_1797__MG	2.67 (6),		A_2965__MG			A_3045__MG	2.50 (2),1.42 (4),		A_1556__MG			A_3121__MG
	24110_4pec_A_3039			24321_4gar_A_3060			24220_2qba_B_3181			24110_2qov_B_2935			25211_4dv1_A_1627
	Mg2+(1)	MgNet(7)		Mg2+(1)	MgNet(7)		Mg2+(1)	MgNet(7)		Mg2+(1)	MgNet(7)		Mg2+(1)	MgNet(7)
	(atom no.)	Å(rank)		(atom no.)	Å(rank)		(atom no.)	Å(rank)		(atom no.)	Å(rank)		(atom no.)	Å(rank)
	A_3039__MG			A_3060__MG			B_3181__MG			B_2935__MG	1.86 (1),1.87 (7),		A_1627__MG
	24110_4tpb_A_3124			24431_4gau_A_3002			24220_2qow_A_1560			24110_3mut_R_671			25211_4ji1_A_1791
	Mg2+(1)	MgNet(7)		Mg2+(1)	MgNet(7)		Mg2+(1)	MgNet(7)		Mg2+(1)	MgNet(7)		Mg2+(1)	MgNet(7)
	(atom no.)	Å(rank)		(atom no.)	Å(rank)		(atom no.)	Å(rank)		(atom no.)	Å(rank)		(atom no.)	Å(rank)
	A_3124__MG	2.21 (3),		A_3002__MG	1.31 (7),		A_1560__MG			R_671__MG			A_1791__MG
	24211_3ofq_A_2984			25000_3v29_A_3385			24220_3df1_A_2044			24110_4dv1_A_1812			30000_2i2v_B_3015
	Mg2+(1)	MgNet(7)		Mg2+(1)	MgNet(7)		Mg2+(1)	MgNet(7)		Mg2+(1)	MgNet(7)		Mg2+(1)	MgNet(7)
	(atom no.)	Å(rank)		(atom no.)	Å(rank)		(atom no.)	Å(rank)		(atom no.)	Å(rank)		(atom no.)	Å(rank)
	A_2984__MG			A_3385__MG	2.20 (7),		A_2044__MG			A_1812__MG	2.37 (4),		B_3015__MG
	24211_4dv1_A_1811			25000_4dv7_A_1834			24220_3v28_A_1752			24110_4gau_A_3117			40000_1k73_A_8059
	Mg2+(1)	MgNet(7)		Mg2+(1)	MgNet(7)		Mg2+(1)	MgNet(7)		Mg2+(1)	MgNet(7)		Mg2+(1)	MgNet(7)
	(atom no.)	Å(rank)		(atom no.)	Å(rank)		(atom no.)	Å(rank)		(atom no.)	Å(rank)		(atom no.)	Å(rank)
	A_1811__MG	1.87 (4),		A_1834__MG			A_1752__MG	1.71 (5),1.55 (6),		A_3117__MG	2.72 (4),		A_8059__MG
	24220_3v25_A_3285			25110_2aw4_B_2935			24321_4tp3_A_3057			24220_2qbc_B_3026			40000_1k8a_A_8025
	Mg2+(1)	MgNet(7)		Mg2+(1)	MgNet(7)		Mg2+(1)	MgNet(7)		Mg2+(1)	MgNet(7)		Mg2+(1)	MgNet(7)
	(atom no.)	Å(rank)		(atom no.)	Å(rank)		(atom no.)	Å(rank)		(atom no.)	Å(rank)		(atom no.)	Å(rank)
	A_3285__MG			B_2935__MG			A_3057__MG			B_3026__MG	2.07 (1),1.78 (2),1.67 (7),		A_8025__MG	2.65 (3),0.85 (6),2.29 (7),
	24330_3v2f_A_3159			25110_4gar_A_3049			25000_4gar_A_3134			24220_4dr6_A_1886			40000_1q86_A_8088
	Mg2+(1)	MgNet(7)		Mg2+(1)	MgNet(7)		Mg2+(1)	MgNet(7)		Mg2+(1)	MgNet(7)		Mg2+(1)	MgNet(7)
	(atom no.)	Å(rank)		(atom no.)	Å(rank)		(atom no.)	Å(rank)		(atom no.)	Å(rank)		(atom no.)	Å(rank)
	A_3159__MG			A_3049__MG			A_3134__MG	1.66 (3),		A_1886__MG			A_8088__MG	1.65 (6),
	24541_3v27_A_3564			25303_4ji1_A_1767			25000_4tol_A_1640			24523_4tpf_A_3065			40000_3ccr_0_8007
	Mg2+(1)	MgNet(7)		Mg2+(1)	MgNet(7)		Mg2+(1)	MgNet(7)		Mg2+(1)	MgNet(7)		Mg2+(1)	MgNet(7)
	(atom no.)	Å(rank)		(atom no.)	Å(rank)		(atom no.)	Å(rank)		(atom no.)	Å(rank)		(atom no.)	Å(rank)
	A_3564__MG			A_1767__MG			A_1640__MG			A_3065__MG	2.84 (2),		0_8007__MG
	25101_1hr2_B_15			30000_1qu2_T_1208			25000_4tp3_A_3120			25000_3df4_B_3485			40000_3cxc_0_8096
	Mg2+(1)	MgNet(7)		Mg2+(1)	MgNet(7)		Mg2+(1)	MgNet(7)		Mg2+(1)	MgNet(7)		Mg2+(1)	MgNet(7)
	(atom no.)	Å(rank)		(atom no.)	Å(rank)		(atom no.)	Å(rank)		(atom no.)	Å(rank)		(atom no.)	Å(rank)
	B_15__MG	0.74 (4),		T_1208__MG			A_3120__MG			B_3485__MG			0_8096__MG
	25220_4nxn_A_1632			30000_1vqo_0_8056			25220_2qao_B_3485			25000_3v2d_A_3650			40000_4dr2_A_1740
	Mg2+(1)	MgNet(7)		Mg2+(1)	MgNet(7)		Mg2+(1)	MgNet(7)		Mg2+(1)	MgNet(7)		Mg2+(1)	MgNet(7)
	(atom no.)	Å(rank)		(atom no.)	Å(rank)		(atom no.)	Å(rank)		(atom no.)	Å(rank)		(atom no.)	Å(rank)
	A_1632__MG	2.02 (4),2.58 (6),		0_8056__MG			B_3485__MG			A_3650__MG			A_1740__MG	0.51 (5),2.32 (7),
	30000_1nji_4_8078			30000_1zbi_A_302			25220_3v27_A_3563			25000_4tpb_A_3025			40000_4gar_A_3023
	Mg2+(1)	MgNet(7)		Mg2+(1)	MgNet(1)		Mg2+(1)	MgNet(7)		Mg2+(1)	MgNet(7)		Mg2+(1)	MgNet(7)
	(atom no.)	Å(rank)		(atom no.)	Å(rank)		(atom no.)	Å(rank)		(atom no.)	Å(rank)		(atom no.)	Å(rank)
	4_8078__MG			A_302__MG	1.54 (1),		A_3563__MG			A_3025__MG	2.58 (3),2.24 (6),		A_3023__MG
	30000_2ez6_A_501			30000_2ppb_N_9003			30000_2otl_A_8066			25000_4tpb_A_3086			40000_4gau_A_3090
	Mg2+(1)	MgNet(5)		Mg2+(1)	MgNet(1)		Mg2+(1)	MgNet(7)		Mg2+(1)	MgNet(7)		Mg2+(1)	MgNet(7)
	(atom no.)	Å(rank)		(atom no.)	Å(rank)		(atom no.)	Å(rank)		(atom no.)	Å(rank)		(atom no.)	Å(rank)
	A_501__MG	1.21 (1),2.16 (4),		N_9003__MG	0.68 (1),		A_8066__MG	2.72 (4),0.55 (5),		A_3086__MG			A_3090__MG	0.94 (6),
	30000_2nug_B_510			30000_3v23_A_3381			30000_3u2e_B_1			30000_4bxx_A_2458			40000_4j7l_A_402
	Mg2+(1)	MgNet(5)		Mg2+(1)	MgNet(7)		Mg2+(1)	MgNet(1)		Mg2+(1)	MgNet(2)		Mg2+(1)	MgNet(1)
	(atom no.)	Å(rank)		(atom no.)	Å(rank)		(atom no.)	Å(rank)		(atom no.)	Å(rank)		(atom no.)	Å(rank)
	B_510__MG	1.70 (4),		A_3381__MG			B_1__MG	0.88 (1),		A_2458__MG			A_402__MG
	30000_4ohz_A_502			40000_1yhq_0_8024			30000_4gau_A_3111			40000_1yi2_0_8006			40000_4ji8_A_1612
	Mg2+(1)	MgNet(1)		Mg2+(1)	MgNet(7)		Mg2+(1)	MgNet(7)		Mg2+(1)	MgNet(7)		Mg2+(1)	MgNet(7)
	(atom no.)	Å(rank)		(atom no.)	Å(rank)		(atom no.)	Å(rank)		(atom no.)	Å(rank)		(atom no.)	Å(rank)
	A_502__MG			0_8024__MG	2.22 (5),1.82 (6),		A_3111__MG	2.22 (6),		0_8006__MG	1.44 (3),		A_1612__MG
	40000_2qbz_X_202			40000_3v2d_A_3570			40000_1k73_A_8115			40000_4gau_A_3043			40000_4qcn_A_3360
	Mg2+(1)	MgNet(7)		Mg2+(1)	MgNet(7)		Mg2+(1)	MgNet(7)		Mg2+(1)	MgNet(7)		Mg2+(1)	MgNet(7)
	(atom no.)	Å(rank)		(atom no.)	Å(rank)		(atom no.)	Å(rank)		(atom no.)	Å(rank)		(atom no.)	Å(rank)
	X_202__MG	2.47 (2),0.76 (7),		A_3570__MG			A_8115__MG			A_3043__MG	1.36 (3),		A_3360__MG
	40000_3cce_0_8045			40000_4m30_A_502			40000_4faw_A_402			40000_4nvz_A_3445			40000_4qcz_A_3464
	Mg2+(1)	MgNet(7)		Mg2+(1)	MgNet(4)		Mg2+(1)	MgNet(7)		Mg2+(1)	MgNet(7)		Mg2+(1)	MgNet(7)
	(atom no.)	Å(rank)		(atom no.)	Å(rank)		(atom no.)	Å(rank)		(atom no.)	Å(rank)		(atom no.)	Å(rank)
	0_8045__MG			A_502__MG	2.42 (3),		A_402__MG			A_3445__MG			A_3464__MG
	40000_4gar_A_3003			40000_4pe9_A_1647			40000_4qcv_A_3045			40000_4qct_A_3317
	Mg2+(1)	MgNet(7)		Mg2+(1)	MgNet(7)		Mg2+(1)	MgNet(7)		Mg2+(1)	MgNet(7)
	(atom no.)	Å(rank)		(atom no.)	Å(rank)		(atom no.)	Å(rank)		(atom no.)	Å(rank)
	A_3003__MG	1.90 (5),		A_1647__MG	2.61 (4),		A_3045__MG			A_3317__MG
							A_3045__MG|

## Sheet: Resolution
PDB	Res.
"5E54"	2.3		0		0-1.5	15
1b23	2.6		0.5		1.5-2.0	40
1d4r	2		1		2.0-2.5	50
1dfu	1.8		1.5		2.5-3.0	72
1dk1	2.8		2
1drz	2.3		2.5
1duh	2.7		3
1evv	2
1f27	1.3
1feu	2.3
1ffy	2.2
1hc8	2.8
1hq1	1.52
1hr2	2.25
1ik5	1.8
1j1u	1.95
1jid	1.8
1jzv	1.7
1kxk	3
1l9a	2.9
1lnt	1.7
1mji	2.5
1mms	2.57
1mzp	2.65
1ntb	2.9
1nuj	1.8
1pjo	1.1
1tra	3
1xjr	2.7
1y26	2.1
1y95	2.8
1yls	3
1zz5	3
2a43	1.34
2ann	2.3
2ao5	2.1
2b8s	2.76
2cv1	2.41
2fmt	2.8
2fqn	2.3
2g3s	1.5
2g91	1.5
2hw8	2.1
2nok	3
2nug	1.7
2oe5	1.51
2oiu	2.6
2pjp	2.3
2ply	2.6
2q1r	1.12
2qbz	2.6
2qus	2.4
2quw	2.2
2tra	3
2val	2
2yie	2.94
2z75	1.7
2zzm	2.65
2zzn	2.95
301d	3
354d	1.5
364d	3
3cgs	1.65
3cr1	2.25
3cul	2.8
3d2x	2.5
3egz	2.2
3eph	2.95
3f2q	2.95
3f4h	3
3fs0	2.3
3ftm	2.7
3gvn	1.2
3gx3	2.7
3hax	2.11
3hhn	2.99
3ivn	2.8
3jxq	1.45
3knc	2.5
3l3c	2.85
3la5	1.7
3loa	2.3
3mei	1.97
3mxh	2.3
3nd4	1.52
3nkb	1.92
3oin	1.9
3oxd	3
3q3z	2.51
3q51	2.85
3ski	2.3
3ssf	1.6
3td0	1.6
3tzr	2.21
3u56	2.1
3v7e	2.8
3zgz	2.4
430d	2.1
437d	1.6
4bwm	1.75
4cs1	2
4e8n	2.96
4en5	2.96
4frg	2.95
4g6r	2.83
4ghl	2.02
4jrc	2.67
4k27	2.35
4l81	2.95
4lx6	2.15
4m30	2.5
4m4o	2
4nya	2.65
4oji	2.3
4oog	2.5
4p95	2.5
4pcj	1.9
4pdq	3
4pqv	2.46
4qlm	2.72
4rge	2.89
4rwn	2
4tzx	2.01
4wkj	2.8
4xco	2.9
4xw7	2.5
4yb0	2.12
4yco	2.1
4z4f	2.8
4znp	2.94
5aox	2.04
5bjo	2.35
5btm	2.78
5btp	2.82
5c9h	3
5ckk	2.8
5d8h	2.8
5dar	2.9
5ddp	2.3
5dh6	2.78
5dhc	1.55
5ew7	1.75
5fj0	2.2
5fj1	2.75
5kpy	2
5ktj	2.97
5lqt	1.5
5lyv	2.35
5m0i	2.41
5mga	3
5ndh	1.81
5ns4	2.4
5nzd	2.01
5t3k	2.14
5tpy	2.81
5u0q	1.43
5u3g	2.3
5une	2.9
5v0k	1.6
5v2h	1.08
5vjb	2.1
5voe	2
5wti	2.68
5xtm	2.1
5xus	2.5
5y85	2
6aso	2.71
6b14	1.64
6c8d	1.92
6c8o	1.85
6cc3	2.7
6cu1	3
6db9	2.02
6dme	2.7
6dnr	2.9
6dta	2.69
3t1y	2.8

## Sheet: Motif_Equivalence_Class
sequence/structure equivalence class			PDB code
1B23-1-R			1B23
1D4R-1-B+1D4R-1-A			1D4R
1DFU-1-M+1DFU-1-N			1DFU
1DK1-1-B			1DK1
1DUH-1-A			1DUH
1F27-1-A			1F27
1FEU-1-C+1FEU-1-B			1FEU
1FUF-1-A+1FUF-1-B			1FUF
1HQ1-1-B			1HQ1
1J1U-1-B			1J1U
1JID-1-B			1JID
1JZV-1-B+1JZV-1-A			1JZV
1KXK-1-A			1KXK
1L2X-1-A			1L2X
1L9A-1-B			1L9A
1LNG-1-B			1LNG
1LNT-1-A+1LNT-1-B			1LNT
1MJI-1-D			1MJI
1MMS-1-C			1MMS
1MZP-1-B			1MZP
1N32-1-Y+1N32-1-Z			1N32
1N78-1-C			1N78
1NTB-1-A+1NTB-1-B			1NTB
1NUV-1-A+1NUV-1-B			1NUV
1NUV-1-E+1NUV-1-F			1NUV
1PJO-1-A			1PJO
1QU2-1-T			1QU2
1S77-1-R			1S77
1SJ3-1-R			1SJ3
1TFW-1-G+1TFW-1-J			1TFW
1TFW-1-H+1TFW-1-E			1TFW
1XJR-1-A			1XJR
1XMQ-1-X+1XMQ-1-W			1XMQ
1XPE-1-A+1XPE-1-B			1XPE
1Y26-1-X			1Y26
1YLS-1-B			1YLS
1YRJ-1-A+1YRJ-1-B			1YRJ
1YVP-1-C+1YVP-1-D			1YVP
1YVP-1-G			1YVP
1YVP-1-H			1YVP
1ZBH-1-F			1ZBH
1ZBI-1-C			1ZBI
1ZZ5-1-A+1ZZ5-1-C+1ZZ5-1-B+1ZZ5-1-D			1ZZ5
217D-1-A			217D
2A43-1-A			2A43
2ANN-1-B			2ANN
2AO5-1-C+2AO5-1-D			2AO5
2AZX-1-D			2AZX
2BX2-1-R			2BX2
2DB3-1-E			2DB3
2DLC-1-Y			2DLC
2DRA-1-B			2DRA
2EZ6-1-D			2EZ6
2FMT-1-C			2FMT
2FQN-1-A+2FQN-1-B			2FQN
2G3S-1-I+2G3S-1-J			2G3S
2G91-1-A+2G91-1-B			2G91
2GDI-1-X			2GDI
2HW8-1-B			2HW8
2I91-1-F+2I91-1-E			2I91
2IX1-1-B			2IX1
2J0S-1-E			2J0S
2NUG-1-E+2NUG-1-F+2NUG-1-C+2NUG-1-D			2NUG
2NVQ-1-R			2NVQ
2O5I-1-Y			2O5I
2OE5-1-B+2OE5-1-A			2OE5
2OIU-1-P			2OIU
2OIU-1-Q			2OIU
2OIY-1-A+2OIY-1-B			2OIY
2PJP-1-B			2PJP
2PLY-1-C			2PLY
2PN3-1-A+2PN3-1-B			2PN3
2QBZ-1-X			2QBZ
2QUS-1-A			2QUS
2QUW-1-B			2QUW
2QWY-1-C			2QWY
2R1S-1-A+2R1S-1-B			2R1S
2R8S-1-R			2R8S
2TRA-1-A			2TRA
2UXC-1-X+2UXC-1-Y			2UXC
2VAL-1-A+2VAL-1-C			2VAL
2VNU-1-B			2VNU
2Z75-1-B			2Z75
2ZUE-1-B			2ZUE
2ZY6-1-A			2ZY6
2ZZM-1-B			2ZZM
2ZZN-1-D			2ZZN
301D-1-B+301D-1-A			301D
354D-1-A+354D-1-B			354D
364D-1-C+364D-1-B+364D-1-A			364D
3A6P-1-E+3A6P-1-D			3A6P
3ADD-1-C			3ADD
3AM1-1-B			3AM1
3BOY-1-D			3BOY
3BSU-1-D			3BSU
3CGS-1-B+3CGS-1-A			3CGS
3CUL-1-C			3CUL
3D2V-1-A			3D2V
3DD2-1-B			3DD2
3DIL-1-A			3DIL
3EGZ-1-B			3EGZ
3EPH-1-E			3EPH
3FHT-1-C			3FHT
3FHT-1-D			3FHT
3FS0-1-B+3FS0-1-A			3FS0
3FTM-1-D+3FTM-1-C			3FTM
3G9C-1-Q			3G9C
3GAO-1-A			3GAO
3GVN-1-A+3GVN-1-B			3GVN
3HAX-1-E			3HAX
3HHN-1-E			3HHN
3HK2-1-F			3HK2
3HO1-1-Y			3HO1
3I62-1-B			3I62
3ICE-1-G			3ICE
3IEV-1-D			3IEV
3IVN-1-A			3IVN
3JXQ-1-L+3JXQ-1-K			3JXQ
3KFU-1-L			3KFU
3KNC-1-B			3KNC
3LA5-1-A			3LA5
3LOA-1-B+3LOA-1-A			3LOA
3MEI-1-A+3MEI-1-B			3MEI
3MXH-1-R			3MXH
3ND4-1-A			3ND4
3NKB-1-B			3NKB
3OIN-1-C			3OIN
3OL7-1-B+3OL7-1-F+3OL7-1-C+3OL7-1-G+3OL7-1-D+3OL7-1-H			3OL7
3OVB-1-C			3OVB
3OXE-1-A			3OXE
3P59-1-E+3P59-1-A+3P59-1-C+3P59-1-G+3P59-1-B+3P59-1-D+3P59-1-F+3P59-1-H			3P59
3Q3Z-1-V			3Q3Z
3R9W-1-B			3R9W
3R9X-1-C			3R9X
3RER-1-K			3RER
3SKI-1-A			3SKI
3SKL-1-B			3SKL
3SQX-1-B			3SQX
3SSF-1-A			3SSF
3T1Y-1-A			3T1Y
3TD0-1-B+3TD0-1-A			3TD0
3TZR-1-A+3TZR-1-B			3TZR
3U4M-1-B			3U4M
3V7E-1-C			3V7E
3X1L-1-I			3X1L
3ZC0-1-M			3ZC0
3ZD7-1-C+3ZD7-1-D			3ZD7
3ZGZ-1-B			3ZGZ
430D-1-A			430D
4AY2-1-C			4AY2
4B3R-1-Z+4B3R-1-W			4B3R
4BWM-1-G			4BWM
4C7O-1-E			4C7O
4CS1-1-A			4CS1
4ENC-1-A			4ENC
4FAR-1-A			4FAR
4FRG-1-B			4FRG
4G6R-1-D+4G6R-1-C+4G6R-1-A+4G6R-1-B			4G6R
4GHL-1-E			4GHL
4IFD-1-R			4IFD
4IG8-1-B+4IG8-1-C			4IG8
4JF2-1-A			4JF2
4JNX-1-B+4JNX-1-G			4JNX
4JRC-1-B			4JRC
4K27-1-U			4K27
4K4Z-1-N+4K4Z-1-O+4K4Z-1-P			4K4Z
4KZD-1-R			4KZD
4L81-1-A			4L81
4LX6-1-A			4LX6
4M4O-1-B			4M4O
4OJI-1-A			4OJI
4OOG-1-D			4OOG
4P5J-1-A			4P5J
4P95-1-A			4P95
4PCJ-1-A			4PCJ
4PKD-1-V			4PKD
4PMW-1-D			4PMW
4PQU-1-T			4PQU
4PQV-1-A			4PQV
4PR6-1-B			4PR6
4PY5-1-B			4PY5
4QCL-1-B			4QCL
4QLM-1-A			4QLM
4RGE-1-C			4RGE
4RUM-1-A			4RUM
4RWN-1-B+4RWN-1-C			4RWN
4TS2-1-Y+4TS2-1-X			4TS2
4TYY-1-B			4TYY
4W5N-1-B			4W5N
4WFL-1-A			4WFL
4X4V-1-B			4X4V
4XNR-1-X			4XNR
4XWF-1-A			4XWF
4Y1M-1-B			4Y1M
4YAZ-1-R			4YAZ
4YCO-1-D			4YCO
4YCP-1-B			4YCP
4Z4D-1-B+4Z4D-1-D			4Z4D
4ZNP-1-A			4ZNP
5AOR-1-C			5AOR
5AOX-1-C			5AOX
5AWH-1-C			5AWH
5AXM-1-P			5AXM
5B2T-1-A			5B2T
5BJO-1-E			5BJO
5BTM-1-A			5BTM
5BTP-1-B			5BTP
5C0Y-1-C			5C0Y
5C0Y-1-D			5C0Y
5C45-1-X+5C45-1-Y			5C45
5C9H-1-C+5C9H-1-D			5C9H
5C9H-1-G+5C9H-1-E			5C9H
5CKI-1-D			5CKI
5D5L-1-A			5D5L
5D8H-1-A			5D8H
5DDP-1-A			5DDP
5DH6-1-A			5DH6
5DHC-1-C+5DHC-1-D			5DHC
5E3H-1-B+5E3H-1-C			5E3H
5EW4-1-B+5EW4-1-A			5EW4
5F8J-1-B+5F8J-1-C			5F8J
5F8M-1-B+5F8M-1-C			5F8M
5F9F-1-F			5F9F
5FJ0-1-C			5FJ0
5FJ1-1-A			5FJ1
5FJC-1-A			5FJC
5FQ5-1-A			5FQ5
5GUH-1-B			5GUH
5HBY-1-A			5HBY
5HC9-1-D			5HC9
5HR6-1-C			5HR6
5HR7-1-D			5HR7
5ID6-1-G			5ID6
5JAJ-1-X+5JAJ-1-Y			5JAJ
5JBG-1-X			5JBG
5JC7-1-X+5JC7-1-Y			5JC7
5JCF-1-Y+5JCF-1-X			5JCF
5JCH-1-U+5JCH-1-V			5JCH
5JS1-1-B			5JS1
5K7D-1-A			5K7D
5KPY-1-A			5KPY
5L00-1-A+5L00-1-B			5L00
5LQT-1-A+5LQT-1-B			5LQT
5LTA-1-E			5LTA
5LYS-1-B			5LYS
5M0I-1-E			5M0I
5M0I-1-F			5M0I
5M0J-1-E			5M0J
5M0J-1-F			5M0J
5MGA-1-B			5MGA
5NDH-1-A			5NDH
5NFV-1-B			5NFV
5NS4-1-C			5NS4
5NWQ-1-A			5NWQ
5SWD-1-B			5SWD
5T3K-1-A+5T3K-1-B			5T3K
5T5A-1-A			5T5A
5T83-1-A			5T83
5TPY-1-A			5TPY
5U0Q-1-C+5U0Q-1-D			5U0Q
5U3G-1-B			5U3G
5UNE-1-A+5UNE-1-B			5UNE
5VAJ-1-C			5VAJ
5VJ9-1-C			5VJ9
5VOE-1-A			5VOE
5VW1-1-C			5VW1
5WTI-1-B			5WTI
5XOG-1-P			5XOG
5XPA-1-D			5XPA
5XPG-1-G			5XPG
5XTM-1-B			5XTM
5XTM-1-D			5XTM
5XUZ-1-B			5XUZ
5Y6Z-1-B+5Y6Z-1-C			5Y6Z
5Y85-1-D			5Y85
5Z9X-1-R			5Z9X
5ZC9-1-B			5ZC9
5ZKJ-1-C			5ZKJ
6ASO-1-I			6ASO
6BHJ-1-E			6BHJ
6CB3-1-B			6CB3
6CK5-1-A			6CK5
6CU1-1-A			6CU1
6D8A-1-C			6D8A
6D9L-1-C			6D9L
6DB9-1-R			6DB9
6DLR-1-A			6DLR
6DME-1-A			6DME
6DN2-1-Y+6DN2-1-X			6DN2
6DVK-1-H			6DVK
6E1W-1-A			6E1W
6E8S-1-A			6E8S
6E8U-1-B			6E8U
6FZ0-1-A			6FZ0
6H0R-1-A			6H0R
6IV9-1-B			6IV9
6JQ5-1-B+6JQ5-1-A			6JQ5
6KWQ-1-B			6KWQ
6KWR-1-B			6KWR
6L5N-1-C			6L5N
6L5N-1-D			6L5N
6LAZ-1-A			6LAZ
6LTU-1-B			6LTU
6M0X-1-B			6M0X
6N2V-1-A			6N2V
6N5P-1-A			6N5P
6OZR-1-C+6OZR-1-D			6OZR
6OZS-1-C+6OZS-1-D			6OZS
6OZS-1-c			6OZS
6P2H-1-A			6P2H
6PMO-1-A			6PMO
6PMO-1-B			6PMO
6PRV-1-A			6PRV
6QN3-1-A+6QN3-1-B			6QN3
6TFF-1-A			6TFF
6TQA-1-G			6TQA
6TQB-1-B			6TQB
6UFG-1-A			6UFG
6UFG-1-B			6UFG
6UFJ-1-C			6UFJ
6UV1-1-C			6UV1
6UV1-1-D			6UV1
6UV2-1-C			6UV2
6UV3-1-B			6UV3
6UV4-1-C			6UV4
6WJR-1-X			6WJR
6WY2-1-A			6WY2
6XUS-1-A			6XUS
6Y0Y-1-A			6Y0Y
6YL5-1-I			6YL5
6YMJ-1-A			6YMJ
7D7V-1-A			7D7V
7D7W-1-A			7D7W
7D81-1-A			7D81
7ELQ-1-A			7ELQ
7JNH-1-B			7JNH
7JRR-1-A			7JRR
7K16-1-P			7K16
7K98-1-C			7K98
7KD1-1-A			7KD1
7KKV-1-B			7KKV
7KUN-1-A+7KUN-1-B			7KUN
7KUP-1-A+7KUP-1-B			7KUP
7L0Z-1-G			7L0Z
7LNF-1-A+7LNF-1-B			7LNF
7MJV-1-E			7MJV
7MJW-1-G			7MJW
7MKY-1-A			7MKY
7OAX-1-A			7OAX
7OX8-1-A			7OX8
7OX9-1-A			7OX9
4V7L-1-AW			4V7L
4V88-1-A6			4V88
4V8B-1-AB			4V8B
4V8D-1-CD			4V8D
4V90-1-AV			4V90
4Y4O-1-2A			4Y4O
5E81-1-1K			"5E81"
5E81-1-2K			"5E81"
5E81-1-3L			"5E81"
5FDV-1-1B			5FDV
5IB7-1-3L			5IB7
5IBB-1-1L			5IBB
5J7L-1-AA			5J7L
5J7L-1-DA			5J7L
5J7L-1-DB			5J7L
5TBW-1-1+5TBW-1-4			5TBW
5TBW-1-AS			5TBW
6CFJ-1-1x			6CFJ
6GSJ-1-1K			6GSJ
6GSJ-1-3L			6GSJ
6OF1-1-1w			6OF1
6SQQ-1-XXX			6SQQ
